# Supplementary material for: Structural Insights into the Diversity and DNA Cleavage Mechanism of Fanzor
Source: Cell. Author manuscript; Available in PMC 2024 Sep 25. (PMC11423790; doi:10.1016/j.cell.2024.07.050)
Supplement: Table S3 — ωRNA, protein, and TAM sequence information for GtFz1, SpuFz1, and PpFz1. Related to Figure 1 and 2. [file NIHMS2021671-supplement-Table_S3.xlsx]

## Sheet: Fz orthologs
ID	Fanzor type	Category	Organism name	ATCC resource No.	Accession No.	start-end:strand	OmegaRNA (5' to 3') predicted by heterologous expression in S.cerevisiae	Fanzor coding sequence (aa)	TAM (5' to 3')
16	Fanzor1	Fungi	Spizellomyces punctatus	ATCC 48900	NW_015971553	215781-251869:plus	GTTTTCCGAGCCGGTTGTCGCGCGGTTCAATCCCTGGTGCGGGTGCTAGTGCCAATACCCACCGGCTCCGCACTATCTATAGGTTATGA	MPPKKKQKLERLKKLDKPTLHTCNKTSFAKAFLPNETYRQRLLDYIAIIHQLADHASHALKFYILSTSTSSFPVVHEDTIEAILYLLNKGEAWHPRKEAKKAWRDCLLPYVQRYCQIVGFIHPNLRGEQQSINYLTVSMMTNLKVNVQEHFMQMLLRYINLRFDVKGQKQRLPPKSDARKAFFTRLRYLKSVFLFDVVPELEFLDDLTPLESEVLEEIWSLDLPFLPNDPLAYAIVADPMSFFPAYCKLSGLYEQYGFQRFSAIPLRRSLIQSHVRIDTIILYQHILCITRRDAETVEKDDLWMRVCNLCTKAFRSRCGMHFEGSITTDGASVSVYLKHPEADKYGKRGARKSANTVAAEVKALYVENNLPACRAAENVVVIDPNKRDILYCQDSNGTT…	CATA
58	Fanzor1	Fungi	Parasitella parasitica	-	LN731931	21093-21163:minus	TTATCCACCAAAGTTATCGCTTTGGTCAATTAATGCAGGTAAGCAACATCCAGCAAACAGAGCTCGTTCAA	MEAESDDDFQPPIIRRKRSSRENTQQSGSQKRLKGKDKEIVADDNPILNTTTLDDYDYDDFQPPVVKRPDIGESSSSVNPTFFAAESSTRASHTSNNTPNTPSKRVITIKTTIKGIWKYDYRQPLYDLVHTTNLLVTHTYAFTKYIFLKELATDENFAFNELITKDFFVEVFLSLVSAKAGNSERLKDTTKRYRSLIGKHKDAYFEDAKYTPISLAYAQQIALYECAKVQTAYFNNMKAHFGNRLRALINKLFKKKEKVESLTKEMEANNFSIKEIKQAIRKNVYQPCNQVKLAITKKNMPESGLLDDKSVTQLNEFFSMYAVDYTFQKESIFYDVVANPEKHFKAFYKLAQLSEAYEVKPFACFPLRRTFIPCYMTVDSKILNYHILKNKKVLKMDEK…	ATN
83	Fanzor1	Algae	Guillardia theta CCMP2712	-	NW_005434667	896451-896603:plus	CACTATCCGGTAACGAAACTACCGGAGACGGGTTAGGAGGTGACGACCTCTAAAACCTAGAACTTAGAGTGCAAAAACGCCATTACGATTGTGATGCCTATTCAAGGGTGTCCCAAGTGTAAAAAGAAAGCACTCTAAGAGCATTAAACTCTA	MSNIRIVKRKAKGFFKCEDLVTIKDAVKAAHRIMSDASILVRSYYLRWFQSSYPLDSDDKELELEHFHISMACSIVQGITRPPVRGVGPEQSVKIDVFNDMLDEYKRLYERAPNDKENETDLSLSHVLAYSIDNLLTAYKNNIEAHFSKYVKRFIRCDMLAKGFNKSEANRVAAIYTNAYIYDSSLDLEPDFMERLGLEATSYSSLFPSKINKGGFPRVYDLKANPWVYLPKMVMINQALETDFSSVEHKERRLLNPLPFYSSFVPMHIRIDTSGLSQLLMTKDRLDDFKRSYLAEFGVSLNIKNKGDMLASFEKIFGRKATSNREAGLYATEMWSFLTNLKTCRQWKELDGVVRKNDPKGTQWMFDNAVVTDGVSISFQVIDNSMFGRKAFSGRKKRV…	TTAAN
