# Supplementary material for: Structural Insights into the Diversity and DNA Cleavage Mechanism of Fanzor
Source: Cell. Author manuscript; Available in PMC 2024 Sep 25. (PMC11423790; doi:10.1016/j.cell.2024.07.050)
Supplement: Table S2 — Mass spectrometry data from the PpFz1-ωRNA-target DNA complex sample. Related to Figure 1 and Figure S2. Protein candidates ranked by total spectrum count. Saccharomyces cerevisiae Cyclophilin1 (ScCyp1) was identified and used for model building of the cyclophilin-bound PpFz1-ωRNA-target DNA structure. [file NIHMS2021671-supplement-Table_S2.xlsx]

## Sheet: Samples View Report for 1403_PX
1403_PX					ID58
#	Identified Proteins (843)	Accession Number	Alternate ID	Molecular Weight	Total Spectrum Count	Unique Peptides
6	Glycogen phosphorylase OS=Saccharomyces cerevisiae (strain ATCC 204508 / S288c) OX=559292 GN=GPH1 PE=1 SV=4	P06738	GPH1	103 kDa	1448	76
10	Glycogen debranching enzyme OS=Saccharomyces cerevisiae (strain ATCC 204508 / S288c) OX=559292 GN=GDB1 PE=1 SV=1	Q06625	GDB1	175 kDa	569	82
1	Maltose/maltodextrin-binding periplasmic protein OS=Escherichia coli (strain K12) OX=83333 GN=malE	P0AEX9	malE	43 kDa	529	40
4	Cluster of Heat shock protein SSA1 OS=Saccharomyces cerevisiae (strain ATCC 204508 / S288c) OX=559292 GN=SSA1 PE=1 SV=4 (P10591)	P10591 [2]	SSA1	70 kDa	383	70
704	Cluster of Keratin, type I cytoskeletal 10 OS=Homo sapiens OX=9606 GN=KRT10 (P13645)	P13645 [24]	KRT10	59 kDa	257	70
705	Cluster of Keratin, type II cytoskeletal 2 epidermal OS=Homo sapiens OX=9606 GN=KRT2 (P35908)	P35908 [24]	KRT2	65 kDa	254	95
8	Heat shock protein SSA4 OS=Saccharomyces cerevisiae (strain ATCC 204508 / S288c) OX=559292 GN=SSA4 PE=1 SV=3	P22202	SSA4	70 kDa	245	50
703	Keratin, type II cytoskeletal 1 OS=Homo sapiens OX=9606 GN=KRT1	P04264	KRT1	66 kDa	204	46
3	Protein transport protein SEC7 OS=Saccharomyces cerevisiae (strain ATCC 204508 / S288c) OX=559292 GN=SEC7 PE=1 SV=2	P11075	SEC7	227 kDa	155	70
12	Heat shock protein SSA3 OS=Saccharomyces cerevisiae (strain ATCC 204508 / S288c) OX=559292 GN=SSA3 PE=1 SV=3	P09435	SSA3	71 kDa	141	40
16	Cluster of ATP-dependent molecular chaperone HSC82 OS=Saccharomyces cerevisiae (strain ATCC 204508 / S288c) OX=559292 GN=HSC82 PE=1 SV=4 (P15108)	P15108 [2]	HSC82	81 kDa	139	54
706	Keratin, type I cytoskeletal 9 OS=Homo sapiens OX=9606 GN=KRT9	P35527	KRT9	62 kDa	128	29
707	Cluster of Trypsin OS=Sus scrofa OX=9823 (P00761)	P00761 [2]		24 kDa	117	5
5	Cluster of Protein URA2 OS=Saccharomyces cerevisiae (strain ATCC 204508 / S288c) OX=559292 GN=URA2 PE=1 SV=5 (P07259)	P07259 [2]	URA2	245 kDa	111	62
20	Cluster of Ribosome-associated molecular chaperone SSB1 OS=Saccharomyces cerevisiae (strain ATCC 204508 / S288c) OX=559292 GN=SSB1 PE=1 SV=3 (P11484)	P11484 [2]	SSB1	67 kDa	104	35
40	Heat shock protein homolog SSE2 OS=Saccharomyces cerevisiae (strain ATCC 204508 / S288c) OX=559292 GN=SSE2 PE=1 SV=3	P32590	SSE2	78 kDa	104	39
154	Heat shock protein homolog SSE1 OS=Saccharomyces cerevisiae (strain ATCC 204508 / S288c) OX=559292 GN=SSE1 PE=1 SV=4	P32589	SSE1	77 kDa	97	34
38	Bifunctional protein GAL10 OS=Saccharomyces cerevisiae (strain ATCC 204508 / S288c) OX=559292 GN=GAL10 PE=1 SV=2	P04397	GAL10	78 kDa	97	33
13	Rab guanine nucleotide exchange factor SEC2 OS=Saccharomyces cerevisiae (strain ATCC 204508 / S288c) OX=559292 GN=SEC2 PE=1 SV=1	P17065	SEC2	85 kDa	90	37
46	Cluster of Acetyl-CoA carboxylase OS=Saccharomyces cerevisiae (strain ATCC 204508 / S288c) OX=559292 GN=ACC1 PE=1 SV=2 (Q00955)	Q00955 [2]	ACC1	250 kDa	88	48
537	ARS-binding factor 2, mitochondrial OS=Saccharomyces cerevisiae (strain ATCC 204508 / S288c) OX=559292 GN=ABF2 PE=1 SV=1	Q02486	ABF2	22 kDa	81	24
35	Cell division control protein 48 OS=Saccharomyces cerevisiae (strain ATCC 204508 / S288c) OX=559292 GN=CDC48 PE=1 SV=3	P25694	CDC48	92 kDa	80	34
9	Nicotinamide/nicotinic acid mononucleotide adenylyltransferase 1 OS=Saccharomyces cerevisiae (strain ATCC 204508 / S288c) OX=559292 GN=NMA1 PE=1 SV=1	Q06178	NMA1	46 kDa	78	20
14	Nicotinamide/nicotinic acid mononucleotide adenylyltransferase 2 OS=Saccharomyces cerevisiae (strain ATCC 204508 / S288c) OX=559292 GN=NMA2 PE=1 SV=1	P53204	NMA2	45 kDa	76	20
22	Carbon catabolite-derepressing protein kinase OS=Saccharomyces cerevisiae (strain ATCC 204508 / S288c) OX=559292 GN=SNF1 PE=1 SV=1	P06782	SNF1	72 kDa	74	27
575	DNA topoisomerase 1 OS=Saccharomyces cerevisiae (strain ATCC 204508 / S288c) OX=559292 GN=TOP1 PE=1 SV=2	P04786	TOP1	90 kDa	74	38
70	Cluster of Import motor subunit, mitochondrial OS=Saccharomyces cerevisiae (strain ATCC 204508 / S288c) OX=559292 GN=SSC1 PE=1 SV=1 (P0CS90)	P0CS90 [2]	SSC1	71 kDa	69	28
36	Pentafunctional AROM polypeptide OS=Saccharomyces cerevisiae (strain ATCC 204508 / S288c) OX=559292 GN=ARO1 PE=1 SV=1	P08566	ARO1	175 kDa	66	37
39	5'-AMP-activated protein kinase subunit gamma OS=Saccharomyces cerevisiae (strain ATCC 204508 / S288c) OX=559292 GN=SNF4 PE=1 SV=1	P12904	SNF4	36 kDa	58	17
67	Heat shock protein 60, mitochondrial OS=Saccharomyces cerevisiae (strain ATCC 204508 / S288c) OX=559292 GN=HSP60 PE=1 SV=1	P19882	HSP60	61 kDa	56	26
60	Cluster of Glycogen [starch] synthase isoform 2 OS=Saccharomyces cerevisiae (strain ATCC 204508 / S288c) OX=559292 GN=GSY2 PE=1 SV=3 (P27472)	P27472 [2]	GSY2	80 kDa	56	25
182	Inhibitor of glycogen debranching 1 OS=Saccharomyces cerevisiae (strain ATCC 204508 / S288c) OX=559292 GN=IGD1 PE=1 SV=1	P43598	IGD1	22 kDa	53	13
26	Cluster of Large ribosomal subunit protein eL8B OS=Saccharomyces cerevisiae (strain ATCC 204508 / S288c) OX=559292 GN=RPL8B PE=1 SV=3 (P29453)	P29453 [2]	RPL8B	28 kDa	50	22
277	Heat shock protein 104 OS=Saccharomyces cerevisiae (strain ATCC 204508 / S288c) OX=559292 GN=HSP104 PE=1 SV=2	P31539	HSP104	102 kDa	48	26
62	Small glutamine-rich tetratricopeptide repeat-containing protein 2 OS=Saccharomyces cerevisiae (strain ATCC 204508 / S288c) OX=559292 GN=SGT2 PE=1 SV=1	Q12118	SGT2	37 kDa	47	21
655	Replication factor A protein 1 OS=Saccharomyces cerevisiae (strain ATCC 204508 / S288c) OX=559292 GN=RFA1 PE=1 SV=1	P22336	RFA1	70 kDa	47	23
593	Genome polyprotein OS=Tobacco etch virus OX=12227	P04517		346 kDa	46	9
2	Nuclear localization sequence-binding protein OS=Saccharomyces cerevisiae (strain ATCC 204508 / S288c) OX=559292 GN=NSR1 PE=1 SV=1	P27476	NSR1	45 kDa	46	20
66	Glutamate--tRNA ligase, cytoplasmic OS=Saccharomyces cerevisiae (strain ATCC 204508 / S288c) OX=559292 GN=GUS1 PE=1 SV=3	P46655	GUS1	81 kDa	44	20
47	RNA-binding protein SRO9 OS=Saccharomyces cerevisiae (strain ATCC 204508 / S288c) OX=559292 GN=SRO9 PE=1 SV=2	P25567	SRO9	48 kDa	43	17
29	Elongation factor 1-alpha OS=Saccharomyces cerevisiae (strain ATCC 204508 / S288c) OX=559292 GN=TEF1 PE=1 SV=1	P02994	TEF1	50 kDa	42	15
41	SNF1 protein kinase subunit beta-1 OS=Saccharomyces cerevisiae (strain ATCC 204508 / S288c) OX=559292 GN=SIP1 PE=1 SV=2	P32578	SIP1	91 kDa	42	21
416	Coatomer subunit beta' OS=Saccharomyces cerevisiae (strain ATCC 204508 / S288c) OX=559292 GN=SEC27 PE=1 SV=1	P41811	SEC27	99 kDa	42	21
708	Trypsin promega gold modified OS=Sus scrofa OX=9823	P00761_p		25 kDa	41	3
146	Cluster of Protein BMH1 OS=Saccharomyces cerevisiae (strain ATCC 204508 / S288c) OX=559292 GN=BMH1 PE=1 SV=4 (P29311)	P29311 [2]	BMH1	30 kDa	41	17
21	Cluster of Large ribosomal subunit protein uL4A OS=Saccharomyces cerevisiae (strain ATCC 204508 / S288c) OX=559292 GN=RPL4A PE=1 SV=4 (P10664)	P10664 [2]	RPL4A	39 kDa	39	16
243	Polyadenylate-binding protein, cytoplasmic and nuclear OS=Saccharomyces cerevisiae (strain ATCC 204508 / S288c) OX=559292 GN=PAB1 PE=1 SV=4	P04147	PAB1	64 kDa	38	21
125	Tryptophan synthase OS=Saccharomyces cerevisiae (strain ATCC 204508 / S288c) OX=559292 GN=TRP5 PE=1 SV=1	P00931	TRP5	77 kDa	38	19
652	Regulatory protein GAL4 OS=Saccharomyces cerevisiae (strain ATCC 204508 / S288c) OX=559292 GN=GAL4 PE=1 SV=2	P04386	GAL4	99 kDa	37	20
19	ATP-dependent 6-phosphofructokinase subunit alpha OS=Saccharomyces cerevisiae (strain ATCC 204508 / S288c) OX=559292 GN=PFK1 PE=1 SV=1	P16861	PFK1	108 kDa	36	22
30	Small ribosomal subunit protein RACK1 OS=Saccharomyces cerevisiae (strain ATCC 204508 / S288c) OX=559292 GN=ASC1 PE=1 SV=4	P38011	ASC1	35 kDa	36	15
11	Eisosome protein 1 OS=Saccharomyces cerevisiae (strain ATCC 204508 / S288c) OX=559292 GN=EIS1 PE=1 SV=1	Q05050	EIS1	93 kDa	36	19
63	26S proteasome regulatory subunit RPN1 OS=Saccharomyces cerevisiae (strain ATCC 204508 / S288c) OX=559292 GN=RPN1 PE=1 SV=3	P38764	RPN1	109 kDa	35	21
31	Cluster of Small ribosomal subunit protein eS1A OS=Saccharomyces cerevisiae (strain ATCC 204508 / S288c) OX=559292 GN=RPS1A PE=1 SV=2 (P33442)	P33442 [2]	RPS1A	29 kDa	35	17
310	Heat shock protein STI1 OS=Saccharomyces cerevisiae (strain ATCC 204508 / S288c) OX=559292 GN=STI1 PE=1 SV=1	P15705	STI1	66 kDa	35	18
56	Small ribosomal subunit protein uS3 OS=Saccharomyces cerevisiae (strain ATCC 204508 / S288c) OX=559292 GN=RPS3 PE=1 SV=5	P05750	RPS3	27 kDa	33	13
253	Cysteine proteinase 1, mitochondrial OS=Saccharomyces cerevisiae (strain ATCC 204508 / S288c) OX=559292 GN=LAP3 PE=1 SV=3	Q01532	LAP3	55 kDa	33	16
254	Endoplasmic reticulum chaperone BiP OS=Saccharomyces cerevisiae (strain ATCC 204508 / S288c) OX=559292 GN=KAR2 PE=1 SV=1	P16474	KAR2	74 kDa	33	16
119	Importin subunit beta-4 OS=Saccharomyces cerevisiae (strain ATCC 204508 / S288c) OX=559292 GN=KAP123 PE=1 SV=1	P40069	KAP123	123 kDa	30	16
61	Small ribosomal subunit protein uS7 OS=Saccharomyces cerevisiae (strain ATCC 204508 / S288c) OX=559292 GN=RPS5 PE=1 SV=3	P26783	RPS5	25 kDa	30	10
387	Hsp70 nucleotide exchange factor FES1 OS=Saccharomyces cerevisiae (strain ATCC 204508 / S288c) OX=559292 GN=FES1 PE=1 SV=1	P38260	FES1	33 kDa	30	13
524	Actin-like protein ARP9 OS=Saccharomyces cerevisiae (strain ATCC 204508 / S288c) OX=559292 GN=ARP9 PE=1 SV=1	Q05123	ARP9	53 kDa	29	16
65	Cluster of Small ribosomal subunit protein eS7A OS=Saccharomyces cerevisiae (strain ATCC 204508 / S288c) OX=559292 GN=RPS7A PE=1 SV=4 (P26786)	P26786 [2]	RPS7A	22 kDa	28	15
27	Elongation factor 2 OS=Saccharomyces cerevisiae (strain ATCC 204508 / S288c) OX=559292 GN=EFT1 PE=1 SV=1	P32324	EFT1	93 kDa	28	17
90	rRNA 2'-O-methyltransferase fibrillarin OS=Saccharomyces cerevisiae (strain ATCC 204508 / S288c) OX=559292 GN=NOP1 PE=1 SV=1	P15646	NOP1	34 kDa	27	10
54	RuvB-like protein 2 OS=Saccharomyces cerevisiae (strain ATCC 204508 / S288c) OX=559292 GN=RVB2 PE=1 SV=1	Q12464	RVB2	52 kDa	27	13
102	Large ribosomal subunit protein uL11A OS=Saccharomyces cerevisiae (strain ATCC 204508 / S288c) OX=559292 GN=RPL12A PE=1 SV=1	P0CX53	RPL12A	18 kDa	26	10
117	SNF1 protein kinase subunit beta-2 OS=Saccharomyces cerevisiae (strain ATCC 204508 / S288c) OX=559292 GN=SIP2 PE=1 SV=3	P34164	SIP2	46 kDa	26	13
150	SNF1 protein kinase subunit beta-3 OS=Saccharomyces cerevisiae (strain ATCC 204508 / S288c) OX=559292 GN=GAL83 PE=1 SV=1	Q04739	GAL83	47 kDa	26	9
591	Galactose/lactose metabolism regulatory protein GAL80 OS=Saccharomyces cerevisiae (strain ATCC 204508 / S288c) OX=559292 GN=GAL80 PE=1 SV=2	P04387	GAL80	48 kDa	26	11
327	Inositol-3-phosphate synthase OS=Saccharomyces cerevisiae (strain ATCC 204508 / S288c) OX=559292 GN=INO1 PE=1 SV=3	P11986	INO1	60 kDa	26	13
72	Small ribosomal subunit protein eS12 OS=Saccharomyces cerevisiae (strain ATCC 204508 / S288c) OX=559292 GN=RPS12 PE=1 SV=1	P48589	RPS12	15 kDa	25	8
91	Small ribosomal subunit protein uS13B OS=Saccharomyces cerevisiae (strain ATCC 204508 / S288c) OX=559292 GN=RPS18B PE=1 SV=1	P0CX56	RPS18B	17 kDa	25	10
57	Small ribosomal subunit protein eS4B OS=Saccharomyces cerevisiae (strain ATCC 204508 / S288c) OX=559292 GN=RPS4B PE=1 SV=1	P0CX36	RPS4B	29 kDa	25	11
529	A-factor-processing enzyme OS=Saccharomyces cerevisiae (strain ATCC 204508 / S288c) OX=559292 GN=STE23 PE=1 SV=2	Q06010	STE23	118 kDa	24	16
113	Cluster of Large ribosomal subunit protein uL6B OS=Saccharomyces cerevisiae (strain ATCC 204508 / S288c) OX=559292 GN=RPL9B PE=1 SV=1 (P51401)	P51401 [2]	RPL9B	22 kDa	24	8
18	V-type proton ATPase subunit B OS=Saccharomyces cerevisiae (strain ATCC 204508 / S288c) OX=559292 GN=VMA2 PE=1 SV=2	P16140	VMA2	58 kDa	24	14
522	Actin-binding protein OS=Saccharomyces cerevisiae (strain ATCC 204508 / S288c) OX=559292 GN=ABP1 PE=1 SV=4	P15891	ABP1	66 kDa	24	13
239	Peptidyl-prolyl cis-trans isomerase OS=Saccharomyces cerevisiae (strain ATCC 204508 / S288c) OX=559292 GN=CPR1 PE=1 SV=3	P14832	CPR1	17 kDa	23	6
96	Cluster of Large ribosomal subunit protein uL30A OS=Saccharomyces cerevisiae (strain ATCC 204508 / S288c) OX=559292 GN=RPL7A PE=1 SV=3 (P05737)	P05737 [2]	RPL7A	28 kDa	23	11
81	RuvB-like protein 1 OS=Saccharomyces cerevisiae (strain ATCC 204508 / S288c) OX=559292 GN=RVB1 PE=1 SV=1	Q03940	RVB1	50 kDa	23	12
24	Uncharacterized protein YGR130C OS=Saccharomyces cerevisiae (strain ATCC 204508 / S288c) OX=559292 GN=YGR130C PE=1 SV=1	P53278	YGR130C	93 kDa	23	13
50	Large ribosomal subunit protein uL2A OS=Saccharomyces cerevisiae (strain ATCC 204508 / S288c) OX=559292 GN=RPL2A PE=1 SV=1	P0CX45	RPL2A	27 kDa	22	8
118	Cluster of Small ribosomal subunit protein uS2B OS=Saccharomyces cerevisiae (strain ATCC 204508 / S288c) OX=559292 GN=RPS0B PE=1 SV=2 (P46654)	P46654 [2]	RPS0B	28 kDa	22	10
32	Large ribosomal subunit protein uL3 OS=Saccharomyces cerevisiae (strain ATCC 204508 / S288c) OX=559292 GN=RPL3 PE=1 SV=4	P14126	RPL3	44 kDa	22	10
25	Mitochondrial protein import protein MAS5 OS=Saccharomyces cerevisiae (strain ATCC 204508 / S288c) OX=559292 GN=YDJ1 PE=1 SV=1	P25491	YDJ1	45 kDa	22	13
558	Cluster of ISWI chromatin-remodeling complex ATPase ISW1 OS=Saccharomyces cerevisiae (strain ATCC 204508 / S288c) OX=559292 GN=ISW1 PE=1 SV=2 (P38144)	P38144 [2]	ISW1	131 kDa	21	14
153	Cluster of Small ribosomal subunit protein uS4B OS=Saccharomyces cerevisiae (strain ATCC 204508 / S288c) OX=559292 GN=RPS9B PE=1 SV=4 (P05755)	P05755 [2]	RPS9B	22 kDa	21	10
33	Mitochondrial peculiar membrane protein 1 OS=Saccharomyces cerevisiae (strain ATCC 204508 / S288c) OX=559292 GN=MPM1 PE=1 SV=1	P40364	MPM1	28 kDa	21	10
49	Large ribosomal subunit protein uL18 OS=Saccharomyces cerevisiae (strain ATCC 204508 / S288c) OX=559292 GN=RPL5 PE=1 SV=4	P26321	RPL5	34 kDa	21	10
321	Acetyl-coenzyme A synthetase 2 OS=Saccharomyces cerevisiae (strain ATCC 204508 / S288c) OX=559292 GN=ACS2 PE=1 SV=1	P52910	ACS2	75 kDa	21	13
136	Small ribosomal subunit protein eS19A OS=Saccharomyces cerevisiae (strain ATCC 204508 / S288c) OX=559292 GN=RPS19A PE=1 SV=2	P07280	RPS19A	16 kDa	20	9
159	Small ribosomal subunit protein eS17A OS=Saccharomyces cerevisiae (strain ATCC 204508 / S288c) OX=559292 GN=RPS17A PE=1 SV=1	P02407 (+1)	RPS17A	16 kDa	20	7
87	Large ribosomal subunit protein uL16 OS=Saccharomyces cerevisiae (strain ATCC 204508 / S288c) OX=559292 GN=RPL10 PE=1 SV=1	P41805	RPL10	25 kDa	20	8
78	Small ribosomal subunit protein eS6B OS=Saccharomyces cerevisiae (strain ATCC 204508 / S288c) OX=559292 GN=RPS6B PE=1 SV=1	P0CX38	RPS6B	27 kDa	20	8
176	Suppressor protein STM1 OS=Saccharomyces cerevisiae (strain ATCC 204508 / S288c) OX=559292 GN=STM1 PE=1 SV=3	P39015	STM1	30 kDa	20	10
135	Large ribosomal subunit protein uL10 OS=Saccharomyces cerevisiae (strain ATCC 204508 / S288c) OX=559292 GN=RPP0 PE=1 SV=2	P05317	RPP0	34 kDa	20	10
193	26S proteasome regulatory subunit RPN8 OS=Saccharomyces cerevisiae (strain ATCC 204508 / S288c) OX=559292 GN=RPN8 PE=1 SV=3	Q08723	RPN8	38 kDa	20	10
546	Centromere-binding protein 1 OS=Saccharomyces cerevisiae (strain ATCC 204508 / S288c) OX=559292 GN=CBF1 PE=1 SV=2	P17106	CBF1	39 kDa	20	10
192	tRNA-aminoacylation cofactor ARC1 OS=Saccharomyces cerevisiae (strain ATCC 204508 / S288c) OX=559292 GN=ARC1 PE=1 SV=2	P46672	ARC1	42 kDa	20	11
353	Glutamate 5-kinase OS=Saccharomyces cerevisiae (strain ATCC 204508 / S288c) OX=559292 GN=PRO1 PE=1 SV=2	P32264	PRO1	47 kDa	20	10
549	Chromatin structure-remodeling complex protein RSC8 OS=Saccharomyces cerevisiae (strain ATCC 204508 / S288c) OX=559292 GN=RSC8 PE=1 SV=1	P43609	RSC8	63 kDa	20	11
540	ATP-dependent DNA helicase II subunit 2 OS=Saccharomyces cerevisiae (strain ATCC 204508 / S288c) OX=559292 GN=YKU80 PE=1 SV=1	Q04437	YKU80	71 kDa	20	12
34	Serine/threonine-protein kinase HRK1 OS=Saccharomyces cerevisiae (strain ATCC 204508 / S288c) OX=559292 GN=HRK1 PE=1 SV=1	Q08732	HRK1	86 kDa	20	13
73	Cluster of 26S proteasome regulatory subunit RPN2 OS=Saccharomyces cerevisiae (strain ATCC 204508 / S288c) OX=559292 GN=RPN2 PE=1 SV=4 (P32565)	P32565 [2]	RPN2	104 kDa	19	12
17	Cluster of Transposon Ty1-LR3 Gag-Pol polyprotein OS=Saccharomyces cerevisiae (strain ATCC 204508 / S288c) OX=559292 GN=TY1B-LR3 PE=3 SV=1 (P0C2I6)	P0C2I6 [14]	TY1B-LR3	198 kDa	19	9
74	Cluster of Large ribosomal subunit protein uL22A OS=Saccharomyces cerevisiae (strain ATCC 204508 / S288c) OX=559292 GN=RPL17A PE=1 SV=4 (P05740)	P05740 [2]	RPL17A	21 kDa	19	6
76	Large ribosomal subunit protein uL1A OS=Saccharomyces cerevisiae (strain ATCC 204508 / S288c) OX=559292 GN=RPL1A PE=1 SV=1	P0CX43	RPL1A	24 kDa	19	7
502	La protein homolog OS=Saccharomyces cerevisiae (strain ATCC 204508 / S288c) OX=559292 GN=LHP1 PE=1 SV=2	P33399	LHP1	32 kDa	19	11
284	26S proteasome regulatory subunit RPN5 OS=Saccharomyces cerevisiae (strain ATCC 204508 / S288c) OX=559292 GN=RPN5 PE=1 SV=3	Q12250	RPN5	52 kDa	19	12
64	ATP synthase subunit beta, mitochondrial OS=Saccharomyces cerevisiae (strain ATCC 204508 / S288c) OX=559292 GN=ATP2 PE=1 SV=2	P00830	ATP2	55 kDa	19	11
137	1,4-alpha-glucan-branching enzyme OS=Saccharomyces cerevisiae (strain ATCC 204508 / S288c) OX=559292 GN=GLC3 PE=1 SV=2	P32775	GLC3	81 kDa	19	12
147	Cluster of Small ribosomal subunit protein eS21B OS=Saccharomyces cerevisiae (strain ATCC 204508 / S288c) OX=559292 GN=RPS21B PE=1 SV=1 (Q3E754)	Q3E754 [2]	RPS21B	10 kDa	18	8
86	Large ribosomal subunit protein eL30 OS=Saccharomyces cerevisiae (strain ATCC 204508 / S288c) OX=559292 GN=RPL30 PE=1 SV=3	P14120	RPL30	11 kDa	18	6
149	Small ribosomal subunit protein eS24A OS=Saccharomyces cerevisiae (strain ATCC 204508 / S288c) OX=559292 GN=RPS24A PE=1 SV=1	P0CX31	RPS24A	15 kDa	18	8
141	Large ribosomal subunit protein uL5B OS=Saccharomyces cerevisiae (strain ATCC 204508 / S288c) OX=559292 GN=RPL11B PE=1 SV=3	Q3E757	RPL11B	20 kDa	18	6
162	Large ribosomal subunit protein eL6A OS=Saccharomyces cerevisiae (strain ATCC 204508 / S288c) OX=559292 GN=RPL6A PE=1 SV=2	Q02326	RPL6A	20 kDa	18	9
48	Cluster of Glyceraldehyde-3-phosphate dehydrogenase 3 OS=Saccharomyces cerevisiae (strain ATCC 204508 / S288c) OX=559292 GN=TDH3 PE=1 SV=3 (P00359)	P00359 [3]	TDH3	36 kDa	18	8
167	Sphingolipid long chain base-responsive protein PIL1 OS=Saccharomyces cerevisiae (strain ATCC 204508 / S288c) OX=559292 GN=PIL1 PE=1 SV=1	P53252	PIL1	38 kDa	18	10
110	ATP-dependent RNA helicase eIF4A OS=Saccharomyces cerevisiae (strain ATCC 204508 / S288c) OX=559292 GN=TIF1 PE=1 SV=3	P10081	TIF1	45 kDa	18	12
479	Protein disulfide-isomerase OS=Saccharomyces cerevisiae (strain ATCC 204508 / S288c) OX=559292 GN=PDI1 PE=1 SV=2	P17967	PDI1	58 kDa	18	10
567	Cytochrome B pre-mRNA-processing protein 2 OS=Saccharomyces cerevisiae (strain ATCC 204508 / S288c) OX=559292 GN=CBP2 PE=1 SV=2	P03874	CBP2	74 kDa	18	9
44	Cluster of Plasma membrane ATPase 1 OS=Saccharomyces cerevisiae (strain ATCC 204508 / S288c) OX=559292 GN=PMA1 PE=1 SV=2 (P05030)	P05030 [2]	PMA1	100 kDa	17	10
116	Small ribosomal subunit protein uS10 OS=Saccharomyces cerevisiae (strain ATCC 204508 / S288c) OX=559292 GN=RPS20 PE=1 SV=3	P38701	RPS20	14 kDa	17	8
84	Cluster of Small ribosomal subunit protein uS11A OS=Saccharomyces cerevisiae (strain ATCC 204508 / S288c) OX=559292 GN=RPS14A PE=1 SV=5 (P06367)	P06367 [2]	RPS14A	15 kDa	17	10
171	Large ribosomal subunit protein eL14B OS=Saccharomyces cerevisiae (strain ATCC 204508 / S288c) OX=559292 GN=RPL14B PE=1 SV=1	P38754	RPL14B	15 kDa	17	8
52	Protein phosphatase 1 regulatory subunit SDS22 OS=Saccharomyces cerevisiae (strain ATCC 204508 / S288c) OX=559292 GN=SDS22 PE=1 SV=1	P36047	SDS22	39 kDa	17	9
23	Heat shock protein 42 OS=Saccharomyces cerevisiae (strain ATCC 204508 / S288c) OX=559292 GN=HSP42 PE=1 SV=1	Q12329	HSP42	43 kDa	17	8
526	Actin-related protein 7 OS=Saccharomyces cerevisiae (strain ATCC 204508 / S288c) OX=559292 GN=ARP7 PE=1 SV=1	Q12406	ARP7	54 kDa	17	9
103	Large ribosomal subunit protein uL14B OS=Saccharomyces cerevisiae (strain ATCC 204508 / S288c) OX=559292 GN=RPL23B PE=1 SV=1	P0CX42	RPL23B	14 kDa	16	6
340	Single-stranded DNA-binding protein RIM1, mitochondrial OS=Saccharomyces cerevisiae (strain ATCC 204508 / S288c) OX=559292 GN=RIM1 PE=1 SV=1	P32445	RIM1	15 kDa	16	8
142	Small ribosomal subunit protein uS15 OS=Saccharomyces cerevisiae (strain ATCC 204508 / S288c) OX=559292 GN=RPS13 PE=1 SV=3	P05756	RPS13	17 kDa	16	7
157	Large ribosomal subunit protein eL20A OS=Saccharomyces cerevisiae (strain ATCC 204508 / S288c) OX=559292 GN=RPL20A PE=1 SV=1	P0CX23	RPL20A	20 kDa	16	7
214	Large ribosomal subunit protein eL6B OS=Saccharomyces cerevisiae (strain ATCC 204508 / S288c) OX=559292 GN=RPL6B PE=1 SV=4	P05739	RPL6B	20 kDa	16	7
129	Cluster of Large ribosomal subunit protein eL13B OS=Saccharomyces cerevisiae (strain ATCC 204508 / S288c) OX=559292 GN=RPL13B PE=1 SV=1 (P40212)	P40212 [2]	RPL13B	23 kDa	16	6
120	Mitochondrial import receptor subunit TOM70 OS=Saccharomyces cerevisiae (strain ATCC 204508 / S288c) OX=559292 GN=TOM70 PE=1 SV=2	P07213	TOM70	70 kDa	16	10
539	ATP-dependent DNA helicase II subunit 1 OS=Saccharomyces cerevisiae (strain ATCC 204508 / S288c) OX=559292 GN=YKU70 PE=1 SV=2	P32807	YKU70	71 kDa	16	10
523	Actin-like protein ARP8 OS=Saccharomyces cerevisiae (strain ATCC 204508 / S288c) OX=559292 GN=ARP8 PE=1 SV=1	Q12386	ARP8	100 kDa	15	9
183	Large ribosomal subunit protein eL27A OS=Saccharomyces cerevisiae (strain ATCC 204508 / S288c) OX=559292 GN=RPL27A PE=1 SV=1	P0C2H6 (+1)	RPL27A	16 kDa	15	6
175	Small ribosomal subunit protein uS17B OS=Saccharomyces cerevisiae (strain ATCC 204508 / S288c) OX=559292 GN=RPS11B PE=1 SV=1	P0CX48	RPS11B	18 kDa	15	7
132	Small ribosomal subunit protein eS8B OS=Saccharomyces cerevisiae (strain ATCC 204508 / S288c) OX=559292 GN=RPS8B PE=1 SV=1	P0CX40	RPS8B	22 kDa	15	7
98	Protein GVP36 OS=Saccharomyces cerevisiae (strain ATCC 204508 / S288c) OX=559292 GN=GVP36 PE=1 SV=1	P40531	GVP36	37 kDa	15	9
198	26S proteasome regulatory subunit RPN9 OS=Saccharomyces cerevisiae (strain ATCC 204508 / S288c) OX=559292 GN=RPN9 PE=1 SV=1	Q04062	RPN9	46 kDa	15	9
560	Cluster of Protein transport protein SEC24 OS=Saccharomyces cerevisiae (strain ATCC 204508 / S288c) OX=559292 GN=SEC24 PE=1 SV=1 (P40482)	P40482 [2]	SEC24	104 kDa	14	9
139	Cluster of Large ribosomal subunit protein eL36B OS=Saccharomyces cerevisiae (strain ATCC 204508 / S288c) OX=559292 GN=RPL36B PE=1 SV=3 (O14455)	O14455 [2]	RPL36B	11 kDa	14	6
131	Large ribosomal subunit protein uL29A OS=Saccharomyces cerevisiae (strain ATCC 204508 / S288c) OX=559292 GN=RPL35A PE=1 SV=1	P0CX84	RPL35A	14 kDa	14	7
209	Small ribosomal subunit protein uS19 OS=Saccharomyces cerevisiae (strain ATCC 204508 / S288c) OX=559292 GN=RPS15 PE=1 SV=1	Q01855	RPS15	16 kDa	14	4
140	Large ribosomal subunit protein eL19A OS=Saccharomyces cerevisiae (strain ATCC 204508 / S288c) OX=559292 GN=RPL19A PE=1 SV=1	P0CX82	RPL19A	22 kDa	14	6
208	RNA annealing protein YRA1 OS=Saccharomyces cerevisiae (strain ATCC 204508 / S288c) OX=559292 GN=YRA1 PE=1 SV=2	Q12159	YRA1	25 kDa	14	7
286	Cruciform DNA-recognizing protein 1 OS=Saccharomyces cerevisiae (strain ATCC 204508 / S288c) OX=559292 GN=CRP1 PE=1 SV=1	P38845	CRP1	51 kDa	14	7
684	Transcriptional activator/repressor MOT3 OS=Saccharomyces cerevisiae (strain ATCC 204508 / S288c) OX=559292 GN=MOT3 PE=1 SV=1	P54785	MOT3	54 kDa	14	6
105	Nucleolar protein 58 OS=Saccharomyces cerevisiae (strain ATCC 204508 / S288c) OX=559292 GN=NOP58 PE=1 SV=1	Q12499	NOP58	57 kDa	14	8
203	Cluster of Potassium-activated aldehyde dehydrogenase, mitochondrial OS=Saccharomyces cerevisiae (strain ATCC 204508 / S288c) OX=559292 GN=ALD4 PE=1 SV=2 (P46367)	P46367 [2]	ALD4	57 kDa	14	9
618	Meiotic sister-chromatid recombination protein 6, mitochondrial OS=Saccharomyces cerevisiae (strain ATCC 204508 / S288c) OX=559292 GN=MSC6 PE=1 SV=1	Q08818	MSC6	80 kDa	14	10
647	Protein transport protein SEC23 OS=Saccharomyces cerevisiae (strain ATCC 204508 / S288c) OX=559292 GN=SEC23 PE=1 SV=1	P15303	SEC23	85 kDa	14	8
525	Actin-related protein 5 OS=Saccharomyces cerevisiae (strain ATCC 204508 / S288c) OX=559292 GN=ARP5 PE=1 SV=1	P53946	ARP5	88 kDa	14	9
625	N-terminal acetyltransferase A complex subunit NAT1 OS=Saccharomyces cerevisiae (strain ATCC 204508 / S288c) OX=559292 GN=NAT1 PE=1 SV=2	P12945	NAT1	99 kDa	14	9
152	Cluster of Small ribosomal subunit protein eS10A OS=Saccharomyces cerevisiae (strain ATCC 204508 / S288c) OX=559292 GN=RPS10A PE=1 SV=1 (Q08745)	Q08745 [2]	RPS10A	13 kDa	13	3
151	Cluster of Large ribosomal subunit protein uL24B OS=Saccharomyces cerevisiae (strain ATCC 204508 / S288c) OX=559292 GN=RPL26B PE=1 SV=2 (P53221)	P53221 [2]	RPL26B	14 kDa	13	8
311	Histone H2B.2 OS=Saccharomyces cerevisiae (strain ATCC 204508 / S288c) OX=559292 GN=HTB2 PE=1 SV=2	P02294	HTB2	14 kDa	13	4
53	Cluster of Ubiquitin-ribosomal protein eS31 fusion protein OS=Saccharomyces cerevisiae (strain ATCC 204508 / S288c) OX=559292 GN=RPS31 PE=1 SV=3 (P05759)	P05759 [2]	RPS31	17 kDa	13	6
651	Regulator of Ty1 transposition protein 102 OS=Saccharomyces cerevisiae (strain ATCC 204508 / S288c) OX=559292 GN=RTT102 PE=1 SV=2	P53330	RTT102	18 kDa	13	5
656	Replication factor A protein 2 OS=Saccharomyces cerevisiae (strain ATCC 204508 / S288c) OX=559292 GN=RFA2 PE=1 SV=1	P26754	RFA2	30 kDa	13	6
297	Ubiquitin carboxyl-terminal hydrolase RPN11 OS=Saccharomyces cerevisiae (strain ATCC 204508 / S288c) OX=559292 GN=RPN11 PE=1 SV=1	P43588	RPN11	34 kDa	13	7
440	Sphingolipid long chain base-responsive protein LSP1 OS=Saccharomyces cerevisiae (strain ATCC 204508 / S288c) OX=559292 GN=LSP1 PE=1 SV=1	Q12230	LSP1	38 kDa	13	7
532	Apurinic-apyrimidinic endonuclease 1 OS=Saccharomyces cerevisiae (strain ATCC 204508 / S288c) OX=559292 GN=APN1 PE=1 SV=4	P22936	APN1	41 kDa	13	9
337	Retrograde regulation protein 2 OS=Saccharomyces cerevisiae (strain ATCC 204508 / S288c) OX=559292 GN=RTG2 PE=1 SV=2	P32608	RTG2	66 kDa	13	9
550	Chromatin structure-remodeling complex subunit RSC4 OS=Saccharomyces cerevisiae (strain ATCC 204508 / S288c) OX=559292 GN=RSC4 PE=1 SV=2	Q02206	RSC4	72 kDa	13	8
7	Nucleolar protein NET1 OS=Saccharomyces cerevisiae (strain ATCC 204508 / S288c) OX=559292 GN=NET1 PE=1 SV=1	P47035	NET1	129 kDa	12	9
279	Histone H2A.1 OS=Saccharomyces cerevisiae (strain ATCC 204508 / S288c) OX=559292 GN=HTA1 PE=1 SV=2	P04911 (+1)	HTA1	14 kDa	12	4
143	Small ribosomal subunit protein uS9A OS=Saccharomyces cerevisiae (strain ATCC 204508 / S288c) OX=559292 GN=RPS16A PE=1 SV=1	P0CX51	RPS16A	16 kDa	12	7
164	Large ribosomal subunit protein uL15 OS=Saccharomyces cerevisiae (strain ATCC 204508 / S288c) OX=559292 GN=RPL28 PE=1 SV=3	P02406	RPL28	17 kDa	12	6
169	Cluster of Large ribosomal subunit protein eL24A OS=Saccharomyces cerevisiae (strain ATCC 204508 / S288c) OX=559292 GN=RPL24A PE=1 SV=1 (P04449)	P04449 [2]	RPL24A	18 kDa	12	5
202	Cluster of Large ribosomal subunit protein eL21A OS=Saccharomyces cerevisiae (strain ATCC 204508 / S288c) OX=559292 GN=RPL21A PE=1 SV=1 (Q02753)	Q02753 [2]	RPL21A	18 kDa	12	5
85	Heat shock protein 26 OS=Saccharomyces cerevisiae (strain ATCC 204508 / S288c) OX=559292 GN=HSP26 PE=1 SV=3	P15992	HSP26	24 kDa	12	8
187	Mitochondrial genome maintenance protein MGM101 OS=Saccharomyces cerevisiae (strain ATCC 204508 / S288c) OX=559292 GN=MGM101 PE=1 SV=1	P32787	MGM101	30 kDa	12	7
59	Isocitrate dehydrogenase [NAD] subunit 1, mitochondrial OS=Saccharomyces cerevisiae (strain ATCC 204508 / S288c) OX=559292 GN=IDH1 PE=1 SV=2	P28834	IDH1	39 kDa	12	8
566	Cruciform cutting endonuclease 1, mitochondrial OS=Saccharomyces cerevisiae (strain ATCC 204508 / S288c) OX=559292 GN=CCE1 PE=1 SV=1	Q03702	CCE1	41 kDa	12	6
660	Retrograde regulation protein 3 OS=Saccharomyces cerevisiae (strain ATCC 204508 / S288c) OX=559292 GN=RTG3 PE=1 SV=2	P38165	RTG3	54 kDa	12	7
628	Nuclear segregation protein BFR1 OS=Saccharomyces cerevisiae (strain ATCC 204508 / S288c) OX=559292 GN=BFR1 PE=1 SV=1	P38934	BFR1	55 kDa	12	8
325	Eukaryotic translation initiation factor 2 subunit gamma OS=Saccharomyces cerevisiae (strain ATCC 204508 / S288c) OX=559292 GN=GCD11 PE=1 SV=1	P32481	GCD11	58 kDa	12	7
220	Cluster of Large ribosomal subunit protein eL31A OS=Saccharomyces cerevisiae (strain ATCC 204508 / S288c) OX=559292 GN=RPL31A PE=1 SV=1 (P0C2H8)	P0C2H8 [2]	RPL31A	13 kDa	11	5
225	Small ribosomal subunit protein uS8A OS=Saccharomyces cerevisiae (strain ATCC 204508 / S288c) OX=559292 GN=RPS22A PE=1 SV=2	P0C0W1 (+1)	RPS22A	15 kDa	11	4
222	Large ribosomal subunit protein eL15A OS=Saccharomyces cerevisiae (strain ATCC 204508 / S288c) OX=559292 GN=RPL15A PE=1 SV=3	P05748	RPL15A	24 kDa	11	5
123	Small ribosomal subunit protein uS5 OS=Saccharomyces cerevisiae (strain ATCC 204508 / S288c) OX=559292 GN=RPS2 PE=1 SV=3	P25443	RPS2	27 kDa	11	5
68	Isocitrate dehydrogenase [NAD] subunit 2, mitochondrial OS=Saccharomyces cerevisiae (strain ATCC 204508 / S288c) OX=559292 GN=IDH2 PE=1 SV=1	P28241	IDH2	40 kDa	11	6
161	26S proteasome regulatory subunit 4 homolog OS=Saccharomyces cerevisiae (strain ATCC 204508 / S288c) OX=559292 GN=RPT2 PE=1 SV=3	P40327	RPT2	49 kDa	11	6
77	T-complex protein 1 subunit theta OS=Saccharomyces cerevisiae (strain ATCC 204508 / S288c) OX=559292 GN=CCT8 PE=1 SV=1	P47079	CCT8	62 kDa	11	6
374	25S rRNA (cytosine(2870)-C(5))-methyltransferase OS=Saccharomyces cerevisiae (strain ATCC 204508 / S288c) OX=559292 GN=NOP2 PE=1 SV=1	P40991	NOP2	70 kDa	11	7
536	ARS-binding factor 1 OS=Saccharomyces cerevisiae (strain ATCC 204508 / S288c) OX=559292 GN=ABF1 PE=1 SV=4	P14164	ABF1	82 kDa	11	6
600	Heat shock protein 70 homolog LHS1 OS=Saccharomyces cerevisiae (strain ATCC 204508 / S288c) OX=559292 GN=LHS1 PE=1 SV=1	P36016	LHS1	100 kDa	10	6
621	Non-histone chromosomal protein 6A OS=Saccharomyces cerevisiae (strain ATCC 204508 / S288c) OX=559292 GN=NHP6A PE=1 SV=1	P11632	NHP6A	11 kDa	10	5
622	Non-histone chromosomal protein 6B OS=Saccharomyces cerevisiae (strain ATCC 204508 / S288c) OX=559292 GN=NHP6B PE=1 SV=3	P11633	NHP6B	11 kDa	10	5
262	Small ribosomal subunit protein eS25B OS=Saccharomyces cerevisiae (strain ATCC 204508 / S288c) OX=559292 GN=RPS25B PE=1 SV=1	P0C0T4 (+1)	RPS25B	12 kDa	10	4
163	Large ribosomal subunit protein uL13A OS=Saccharomyces cerevisiae (strain ATCC 204508 / S288c) OX=559292 GN=RPL16A PE=1 SV=3	P26784	RPL16A	22 kDa	10	4
51	Orotidine 5'-phosphate decarboxylase OS=Saccharomyces cerevisiae (strain ATCC 204508 / S288c) OX=559292 GN=URA3 PE=1 SV=2	P03962	URA3	29 kDa	10	5
633	Pheromone receptor transcription factor OS=Saccharomyces cerevisiae (strain ATCC 204508 / S288c) OX=559292 GN=MCM1 PE=1 SV=2	P11746	MCM1	33 kDa	10	5
179	26S proteasome regulatory subunit RPN6 OS=Saccharomyces cerevisiae (strain ATCC 204508 / S288c) OX=559292 GN=RPN6 PE=1 SV=3	Q12377	RPN6	50 kDa	10	5
71	Tubulin beta chain OS=Saccharomyces cerevisiae (strain ATCC 204508 / S288c) OX=559292 GN=TUB2 PE=1 SV=2	P02557	TUB2	51 kDa	10	6
626	Nuclear and cytoplasmic polyadenylated RNA-binding protein PUB1 OS=Saccharomyces cerevisiae (strain ATCC 204508 / S288c) OX=559292 GN=PUB1 PE=1 SV=4	P32588	PUB1	51 kDa	10	6
664	Ribosome assembly protein RRB1 OS=Saccharomyces cerevisiae (strain ATCC 204508 / S288c) OX=559292 GN=RRB1 PE=1 SV=1	Q04225	RRB1	57 kDa	10	5
221	Importin subunit alpha OS=Saccharomyces cerevisiae (strain ATCC 204508 / S288c) OX=559292 GN=SRP1 PE=1 SV=1	Q02821	SRP1	60 kDa	10	8
272	26S proteasome regulatory subunit RPN3 OS=Saccharomyces cerevisiae (strain ATCC 204508 / S288c) OX=559292 GN=RPN3 PE=1 SV=5	P40016	RPN3	60 kDa	10	8
645	Protein SCP160 OS=Saccharomyces cerevisiae (strain ATCC 204508 / S288c) OX=559292 GN=SCP160 PE=1 SV=3	P06105	SCP160	135 kDa	9	7
697	Uncharacterized protein MRP8 OS=Saccharomyces cerevisiae (strain ATCC 204508 / S288c) OX=559292 GN=MRP8 PE=1 SV=1	P35719	MRP8	25 kDa	9	5
677	TATA-box-binding protein OS=Saccharomyces cerevisiae (strain ATCC 204508 / S288c) OX=559292 GN=SPT15 PE=1 SV=3	P13393	SPT15	27 kDa	9	4
166	Serine/threonine-protein phosphatase PP1-2 OS=Saccharomyces cerevisiae (strain ATCC 204508 / S288c) OX=559292 GN=GLC7 PE=1 SV=1	P32598	GLC7	36 kDa	9	5
107	Actin OS=Saccharomyces cerevisiae (strain ATCC 204508 / S288c) OX=559292 GN=ACT1 PE=1 SV=1	P60010	ACT1	42 kDa	9	6
601	Heterogeneous nuclear rnp K-like protein 2 OS=Saccharomyces cerevisiae (strain ATCC 204508 / S288c) OX=559292 GN=HEK2 PE=1 SV=1	P38199	HEK2	42 kDa	9	5
480	Protein phosphatase PP2A regulatory subunit A OS=Saccharomyces cerevisiae (strain ATCC 204508 / S288c) OX=559292 GN=TPD3 PE=1 SV=3	P31383	TPD3	71 kDa	9	5
691	U6 snRNA-associated Sm-like protein LSm6 OS=Saccharomyces cerevisiae (strain ATCC 204508 / S288c) OX=559292 GN=LSM6 PE=1 SV=2	Q06406	LSM6	9 kDa	9	5
234	Importin subunit beta-1 OS=Saccharomyces cerevisiae (strain ATCC 204508 / S288c) OX=559292 GN=KAP95 PE=1 SV=1	Q06142	KAP95	95 kDa	9	6
184	Large ribosomal subunit protein P2B OS=Saccharomyces cerevisiae (strain ATCC 204508 / S288c) OX=559292 GN=RPP2B PE=1 SV=2	P02400	RPP2B	11 kDa	8	5
256	Large ribosomal subunit protein eL22A OS=Saccharomyces cerevisiae (strain ATCC 204508 / S288c) OX=559292 GN=RPL22A PE=1 SV=3	P05749	RPL22A	14 kDa	8	3
693	Ubiquitin carboxyl-terminal hydrolase 15 OS=Saccharomyces cerevisiae (strain ATCC 204508 / S288c) OX=559292 GN=UBP15 PE=1 SV=1	P50101	UBP15	144 kDa	8	6
298	UV excision repair protein RAD23 OS=Saccharomyces cerevisiae (strain ATCC 204508 / S288c) OX=559292 GN=RAD23 PE=1 SV=1	P32628	RAD23	42 kDa	8	3
362	Peptidyl-prolyl cis-trans isomerase CPR6 OS=Saccharomyces cerevisiae (strain ATCC 204508 / S288c) OX=559292 GN=CPR6 PE=1 SV=1	P53691	CPR6	42 kDa	8	5
670	Serine/arginine (SR)-type shuttling mRNA binding protein NPL3 OS=Saccharomyces cerevisiae (strain ATCC 204508 / S288c) OX=559292 GN=NPL3 PE=1 SV=1	Q01560	NPL3	45 kDa	8	3
520	1,3-beta-glucanosyltransferase GAS5 OS=Saccharomyces cerevisiae (strain ATCC 204508 / S288c) OX=559292 GN=GAS5 PE=1 SV=1	Q08193	GAS5	52 kDa	8	4
181	Adenylyl cyclase-associated protein OS=Saccharomyces cerevisiae (strain ATCC 204508 / S288c) OX=559292 GN=SRV2 PE=1 SV=1	P17555	SRV2	58 kDa	8	5
682	Transcription initiation factor TFIID subunit 6 OS=Saccharomyces cerevisiae (strain ATCC 204508 / S288c) OX=559292 GN=TAF6 PE=1 SV=1	P53040	TAF6	58 kDa	8	6
592	General negative regulator of transcription subunit 5 OS=Saccharomyces cerevisiae (strain ATCC 204508 / S288c) OX=559292 GN=NOT5 PE=1 SV=1	Q12514	NOT5	66 kDa	8	5
58	Cluster of Succinate dehydrogenase [ubiquinone] flavoprotein subunit 2, mitochondrial OS=Saccharomyces cerevisiae (strain ATCC 204508 / S288c) OX=559292 GN=YJL045W PE=3 SV=1 (P47052)	P47052 [2]	YJL045W	69 kDa	8	5
43	Acetolactate synthase catalytic subunit, mitochondrial OS=Saccharomyces cerevisiae (strain ATCC 204508 / S288c) OX=559292 GN=ILV2 PE=1 SV=1	P07342	ILV2	75 kDa	8	5
686	Transcriptional regulator CRZ1 OS=Saccharomyces cerevisiae (strain ATCC 204508 / S288c) OX=559292 GN=CRZ1 PE=1 SV=1	P53968	CRZ1	76 kDa	8	6
448	ATP-dependent helicase NAM7 OS=Saccharomyces cerevisiae (strain ATCC 204508 / S288c) OX=559292 GN=NAM7 PE=1 SV=1	P30771	NAM7	109 kDa	7	4
55	Clustered mitochondria protein 1 OS=Saccharomyces cerevisiae (strain ATCC 204508 / S288c) OX=559292 GN=CLU1 PE=1 SV=1	Q03690	CLU1	145 kDa	7	6
289	Large ribosomal subunit protein eL32 OS=Saccharomyces cerevisiae (strain ATCC 204508 / S288c) OX=559292 GN=RPL32 PE=1 SV=1	P38061	RPL32	15 kDa	7	3
246	Small ribosomal subunit protein uS12A OS=Saccharomyces cerevisiae (strain ATCC 204508 / S288c) OX=559292 GN=RPS23A PE=1 SV=1	P0CX29	RPS23A	16 kDa	7	3
659	Retrograde regulation protein 1 OS=Saccharomyces cerevisiae (strain ATCC 204508 / S288c) OX=559292 GN=RTG1 PE=1 SV=2	P32607	RTG1	19 kDa	7	3
676	TATA-binding protein-associated factor MOT1 OS=Saccharomyces cerevisiae (strain ATCC 204508 / S288c) OX=559292 GN=MOT1 PE=1 SV=1	P32333	MOT1	210 kDa	7	6
578	E3 ubiquitin-protein ligase UBR1 OS=Saccharomyces cerevisiae (strain ATCC 204508 / S288c) OX=559292 GN=UBR1 PE=1 SV=1	P19812	UBR1	225 kDa	7	6
317	Regulator of ribosome biosynthesis OS=Saccharomyces cerevisiae (strain ATCC 204508 / S288c) OX=559292 GN=RRS1 PE=1 SV=1	Q08746	RRS1	23 kDa	7	3
602	High mobility group protein 1 OS=Saccharomyces cerevisiae (strain ATCC 204508 / S288c) OX=559292 GN=HMO1 PE=1 SV=1	Q03973	HMO1	28 kDa	7	4
672	Single-stranded nucleic acid-binding protein OS=Saccharomyces cerevisiae (strain ATCC 204508 / S288c) OX=559292 GN=SBP1 PE=1 SV=2	P10080	SBP1	33 kDa	7	4
122	Pyruvate dehydrogenase E1 component subunit beta, mitochondrial OS=Saccharomyces cerevisiae (strain ATCC 204508 / S288c) OX=559292 GN=PDB1 PE=1 SV=2	P32473	PDB1	40 kDa	7	4
595	Glutamine synthetase OS=Saccharomyces cerevisiae (strain ATCC 204508 / S288c) OX=559292 GN=GLN1 PE=1 SV=4	P32288	GLN1	42 kDa	7	4
188	Nucleolar protein 13 OS=Saccharomyces cerevisiae (strain ATCC 204508 / S288c) OX=559292 GN=NOP13 PE=1 SV=2	P53883	NOP13	46 kDa	7	6
99	26S proteasome regulatory subunit 6A OS=Saccharomyces cerevisiae (strain ATCC 204508 / S288c) OX=559292 GN=RPT5 PE=1 SV=3	P33297	RPT5	48 kDa	7	4
598	Guanine nucleotide exchange factor SRM1 OS=Saccharomyces cerevisiae (strain ATCC 204508 / S288c) OX=559292 GN=SRM1 PE=1 SV=1	P21827	SRM1	53 kDa	7	4
500	Immunoglobulin G-binding protein A OS=Staphylococcus aureus (strain NCTC 8325 / PS 47) OX=93061 GN=spa	P02976	spa	56 kDa	7	3
109	ATP synthase subunit alpha, mitochondrial OS=Saccharomyces cerevisiae (strain ATCC 204508 / S288c) OX=559292 GN=ATP1 PE=1 SV=5	P07251	ATP1	59 kDa	7	5
342	Small ribosomal subunit protein uS14A OS=Saccharomyces cerevisiae (strain ATCC 204508 / S288c) OX=559292 GN=RPS29A PE=1 SV=3	P41057	RPS29A	7 kDa	7	3
368	Small ribosomal subunit protein uS14B OS=Saccharomyces cerevisiae (strain ATCC 204508 / S288c) OX=559292 GN=RPS29B PE=1 SV=3	P41058	RPS29B	7 kDa	7	2
293	Small ribosomal subunit protein eS28A OS=Saccharomyces cerevisiae (strain ATCC 204508 / S288c) OX=559292 GN=RPS28A PE=1 SV=1	Q3E7X9	RPS28A	8 kDa	7	4
554	Cluster of Dynamin-related protein DNM1 OS=Saccharomyces cerevisiae (strain ATCC 204508 / S288c) OX=559292 GN=DNM1 PE=1 SV=1 (P54861)	P54861 [2]	DNM1	85 kDa	7	5
160	Uncharacterized RNA-binding protein YGR250C OS=Saccharomyces cerevisiae (strain ATCC 204508 / S288c) OX=559292 GN=YGR250C PE=1 SV=1	P53316	YGR250C	90 kDa	7	4
172	Large ribosomal subunit protein eL43B OS=Saccharomyces cerevisiae (strain ATCC 204508 / S288c) OX=559292 GN=RPL43B PE=1 SV=1	P0CX26	RPL43B	10 kDa	6	3
637	Pre-rRNA-processing protein FHL1 OS=Saccharomyces cerevisiae (strain ATCC 204508 / S288c) OX=559292 GN=FHL1 PE=1 SV=1	P39521	FHL1	104 kDa	6	4
257	Large ribosomal subunit protein P2A OS=Saccharomyces cerevisiae (strain ATCC 204508 / S288c) OX=559292 GN=RPP2A PE=1 SV=1	P05319	RPP2A	11 kDa	6	3
252	Cluster of Large ribosomal subunit protein eL33A OS=Saccharomyces cerevisiae (strain ATCC 204508 / S288c) OX=559292 GN=RPL33A PE=1 SV=3 (P05744)	P05744 [2]	RPL33A	12 kDa	6	4
271	26S proteasome regulatory subunit RPN13 OS=Saccharomyces cerevisiae (strain ATCC 204508 / S288c) OX=559292 GN=RPN13 PE=1 SV=1	O13563	RPN13	18 kDa	6	3
255	Large ribosomal subunit protein eL18A OS=Saccharomyces cerevisiae (strain ATCC 204508 / S288c) OX=559292 GN=RPL18A PE=1 SV=1	P0CX49	RPL18A	21 kDa	6	4
185	Large ribosomal subunit protein uL13B OS=Saccharomyces cerevisiae (strain ATCC 204508 / S288c) OX=559292 GN=RPL16B PE=1 SV=3	P26785	RPL16B	22 kDa	6	4
667	RNA annealing protein YRA2 OS=Saccharomyces cerevisiae (strain ATCC 204508 / S288c) OX=559292 GN=YRA2 PE=1 SV=1	P36036	YRA2	24 kDa	6	4
623	Non-histone protein 10 OS=Saccharomyces cerevisiae (strain ATCC 204508 / S288c) OX=559292 GN=NHP10 PE=1 SV=1	Q03435	NHP10	24 kDa	6	3
318	RNA-binding protein SGN1 OS=Saccharomyces cerevisiae (strain ATCC 204508 / S288c) OX=559292 GN=SGN1 PE=1 SV=1	P40561	SGN1	29 kDa	6	4
436	Ribosome biogenesis protein RPF2 OS=Saccharomyces cerevisiae (strain ATCC 204508 / S288c) OX=559292 GN=RPF2 PE=1 SV=1	P36160	RPF2	40 kDa	6	3
165	S-adenosylmethionine synthase 1 OS=Saccharomyces cerevisiae (strain ATCC 204508 / S288c) OX=559292 GN=SAM1 PE=1 SV=2	P10659	SAM1	42 kDa	6	3
694	Ubiquitin-binding protein CUE5 OS=Saccharomyces cerevisiae (strain ATCC 204508 / S288c) OX=559292 GN=CUE5 PE=1 SV=1	Q08412	CUE5	47 kDa	6	4
92	26S proteasome subunit RPT4 OS=Saccharomyces cerevisiae (strain ATCC 204508 / S288c) OX=559292 GN=RPT4 PE=1 SV=4	P53549	RPT4	49 kDa	6	3
556	Cluster of Inosine-5'-monophosphate dehydrogenase 3 OS=Saccharomyces cerevisiae (strain ATCC 204508 / S288c) OX=559292 GN=IMD3 PE=1 SV=1 (P50095)	P50095 [3]	IMD3	57 kDa	6	3
389	Large ribosomal subunit protein eL39 OS=Saccharomyces cerevisiae (strain ATCC 204508 / S288c) OX=559292 GN=RPL39 PE=1 SV=3	P04650	RPL39	6 kDa	6	2
653	Regulatory protein PHO2 OS=Saccharomyces cerevisiae (strain ATCC 204508 / S288c) OX=559292 GN=PHO2 PE=1 SV=1	P07269	PHO2	63 kDa	6	4
322	Aspartate--tRNA ligase, cytoplasmic OS=Saccharomyces cerevisiae (strain ATCC 204508 / S288c) OX=559292 GN=DPS1 PE=1 SV=3	P04802	DPS1	64 kDa	6	5
688	U3 small nucleolar RNA-associated protein 9 OS=Saccharomyces cerevisiae (strain ATCC 204508 / S288c) OX=559292 GN=UTP9 PE=1 SV=1	P38882	UTP9	65 kDa	6	4
316	Pumilio homology domain family member 6 OS=Saccharomyces cerevisiae (strain ATCC 204508 / S288c) OX=559292 GN=PUF6 PE=1 SV=1	Q04373	PUF6	75 kDa	6	4
681	Transcription initiation factor TFIID subunit 5 OS=Saccharomyces cerevisiae (strain ATCC 204508 / S288c) OX=559292 GN=TAF5 PE=1 SV=1	P38129	TAF5	89 kDa	6	5
174	Post-transcriptional regulator MKT1 OS=Saccharomyces cerevisiae (strain ATCC 204508 / S288c) OX=559292 GN=MKT1 PE=1 SV=2	P40850	MKT1	94 kDa	6	4
547	Chromatin structure-remodeling complex protein RSC3 OS=Saccharomyces cerevisiae (strain ATCC 204508 / S288c) OX=559292 GN=RSC3 PE=1 SV=1	Q06639	RSC3	102 kDa	5	4
689	U6 snRNA-associated Sm-like protein LSm2 OS=Saccharomyces cerevisiae (strain ATCC 204508 / S288c) OX=559292 GN=LSM2 PE=1 SV=1	P38203	LSM2	11 kDa	5	3
588	FACT complex subunit SPT16 OS=Saccharomyces cerevisiae (strain ATCC 204508 / S288c) OX=559292 GN=SPT16 PE=1 SV=1	P32558	SPT16	119 kDa	5	4
657	Replication factor A protein 3 OS=Saccharomyces cerevisiae (strain ATCC 204508 / S288c) OX=559292 GN=RFA3 PE=1 SV=1	P26755	RFA3	14 kDa	5	4
215	Large ribosomal subunit protein uL23 OS=Saccharomyces cerevisiae (strain ATCC 204508 / S288c) OX=559292 GN=RPL25 PE=1 SV=4	P04456	RPL25	16 kDa	5	2
679	Transcription elongation factor SPT6 OS=Saccharomyces cerevisiae (strain ATCC 204508 / S288c) OX=559292 GN=SPT6 PE=1 SV=1	P23615	SPT6	168 kDa	5	4
690	U6 snRNA-associated Sm-like protein LSm4 OS=Saccharomyces cerevisiae (strain ATCC 204508 / S288c) OX=559292 GN=LSM4 PE=1 SV=1	P40070	LSM4	21 kDa	5	3
608	Ino eighty subunit 3 OS=Saccharomyces cerevisiae (strain ATCC 204508 / S288c) OX=559292 GN=IES3 PE=1 SV=1	Q12345	IES3	28 kDa	5	3
624	N-terminal acetyltransferase A complex catalytic subunit ARD1 OS=Saccharomyces cerevisiae (strain ATCC 204508 / S288c) OX=559292 GN=ARD1 PE=1 SV=2	P07347	ARD1	28 kDa	5	3
240	26S proteasome regulatory subunit RPN12 OS=Saccharomyces cerevisiae (strain ATCC 204508 / S288c) OX=559292 GN=RPN12 PE=1 SV=3	P32496	RPN12	32 kDa	5	3
190	Ribosome-interacting GTPase 1 OS=Saccharomyces cerevisiae (strain ATCC 204508 / S288c) OX=559292 GN=RBG1 PE=1 SV=1	P39729	RBG1	41 kDa	5	4
409	Assembly chaperone of RPL4 OS=Saccharomyces cerevisiae (strain ATCC 204508 / S288c) OX=559292 GN=ACL4 PE=1 SV=1	Q03771	ACL4	43 kDa	5	3
223	Nucleosome assembly protein OS=Saccharomyces cerevisiae (strain ATCC 204508 / S288c) OX=559292 GN=NAP1 PE=1 SV=2	P25293	NAP1	48 kDa	5	3
248	26S proteasome regulatory subunit RPN7 OS=Saccharomyces cerevisiae (strain ATCC 204508 / S288c) OX=559292 GN=RPN7 PE=1 SV=3	Q06103	RPN7	49 kDa	5	4
295	Threonine--tRNA ligase, cytoplasmic OS=Saccharomyces cerevisiae (strain ATCC 204508 / S288c) OX=559292 GN=THS1 PE=1 SV=2	P04801	THS1	85 kDa	5	3
301	Cluster of Large ribosomal subunit protein eL37B OS=Saccharomyces cerevisiae (strain ATCC 204508 / S288c) OX=559292 GN=RPL37B PE=1 SV=2 (P51402)	P51402 [2]	RPL37B	10 kDa	4	4
658	Resistance to glucose repression protein 1 OS=Saccharomyces cerevisiae (strain ATCC 204508 / S288c) OX=559292 GN=REG1 PE=1 SV=1	Q00816	REG1	113 kDa	4	3
587	Exosome complex exonuclease DIS3 OS=Saccharomyces cerevisiae (strain ATCC 204508 / S288c) OX=559292 GN=DIS3 PE=1 SV=1	Q08162	DIS3	114 kDa	4	3
692	U6 snRNA-associated Sm-like protein LSm7 OS=Saccharomyces cerevisiae (strain ATCC 204508 / S288c) OX=559292 GN=LSM7 PE=1 SV=2	P53905	LSM7	13 kDa	4	2
341	Small ribosomal subunit protein eS26A OS=Saccharomyces cerevisiae (strain ATCC 204508 / S288c) OX=559292 GN=RPS26A PE=1 SV=1	P39938	RPS26A	14 kDa	4	2
425	Large ribosomal subunit protein eL34B OS=Saccharomyces cerevisiae (strain ATCC 204508 / S288c) OX=559292 GN=RPL34B PE=1 SV=1	P40525 (+1)	RPL34B	14 kDa	4	2
357	Large ribosomal subunit protein bL12m OS=Saccharomyces cerevisiae (strain ATCC 204508 / S288c) OX=559292 GN=MNP1 PE=1 SV=1	P53163	MNP1	21 kDa	4	2
555	Cluster of GTP-binding nuclear protein GSP1/CNR1 OS=Saccharomyces cerevisiae (strain ATCC 204508 / S288c) OX=559292 GN=GSP1 PE=1 SV=1 (P32835)	P32835 [2]	GSP1	25 kDa	4	2
269	Ribosome assembly factor MRT4 OS=Saccharomyces cerevisiae (strain ATCC 204508 / S288c) OX=559292 GN=MRT4 PE=1 SV=1	P33201	MRT4	27 kDa	4	2
467	Large ribosomal subunit protein mL57 OS=Saccharomyces cerevisiae (strain ATCC 204508 / S288c) OX=559292 GN=MRPL15 PE=1 SV=3	P36523	MRPL15	28 kDa	4	2
168	Casein kinase II subunit alpha' OS=Saccharomyces cerevisiae (strain ATCC 204508 / S288c) OX=559292 GN=CKA2 PE=1 SV=2	P19454	CKA2	39 kDa	4	3
545	Cell wall protein ECM33 OS=Saccharomyces cerevisiae (strain ATCC 204508 / S288c) OX=559292 GN=ECM33 PE=1 SV=3	P38248	ECM33	44 kDa	4	2
83	26S proteasome regulatory subunit 6B homolog OS=Saccharomyces cerevisiae (strain ATCC 204508 / S288c) OX=559292 GN=RPT3 PE=1 SV=2	P33298	RPT3	48 kDa	4	3
609	Intron-encoded DNA endonuclease aI3 OS=Saccharomyces cerevisiae (strain ATCC 204508 / S288c) OX=559292 GN=AI3 PE=1 SV=3	P03877	AI3	48 kDa	4	3
104	Multifunctional tryptophan biosynthesis protein OS=Saccharomyces cerevisiae (strain ATCC 204508 / S288c) OX=559292 GN=TRP3 PE=1 SV=2	P00937	TRP3	53 kDa	4	2
42	Nucleolar protein 56 OS=Saccharomyces cerevisiae (strain ATCC 204508 / S288c) OX=559292 GN=NOP56 PE=1 SV=1	Q12460	NOP56	57 kDa	4	3
399	Ribosome-associated complex subunit SSZ1 OS=Saccharomyces cerevisiae (strain ATCC 204508 / S288c) OX=559292 GN=SSZ1 PE=1 SV=2	P38788	SSZ1	58 kDa	4	3
439	Small ribosomal subunit protein eS30B OS=Saccharomyces cerevisiae (strain ATCC 204508 / S288c) OX=559292 GN=RPS30B PE=1 SV=1	P0CX34	RPS30B	7 kDa	4	2
582	Eukaryotic translation initiation factor 2A OS=Saccharomyces cerevisiae (strain ATCC 204508 / S288c) OX=559292 GN=YGR054W PE=1 SV=1	P53235	YGR054W	71 kDa	4	2
403	Vacuolar protein sorting-associated protein 1 OS=Saccharomyces cerevisiae (strain ATCC 204508 / S288c) OX=559292 GN=VPS1 PE=1 SV=2	P21576	VPS1	79 kDa	4	3
654	Regulatory protein SWI6 OS=Saccharomyces cerevisiae (strain ATCC 204508 / S288c) OX=559292 GN=SWI6 PE=1 SV=1	P09959	SWI6	91 kDa	4	3
576	DNA-binding protein REB1 OS=Saccharomyces cerevisiae (strain ATCC 204508 / S288c) OX=559292 GN=REB1 PE=1 SV=2	P21538	REB1	92 kDa	4	3
565	Coatomer subunit beta OS=Saccharomyces cerevisiae (strain ATCC 204508 / S288c) OX=559292 GN=SEC26 PE=1 SV=2	P41810	SEC26	109 kDa	3	3
267	DUB-associated factor 1 OS=Saccharomyces cerevisiae (strain ATCC 204508 / S288c) OX=559292 GN=DUF1 PE=1 SV=1	Q99247	DUF1	125 kDa	3	3
673	Small nuclear ribonucleoprotein Sm D2 OS=Saccharomyces cerevisiae (strain ATCC 204508 / S288c) OX=559292 GN=SMD2 PE=1 SV=2	Q06217	SMD2	13 kDa	3	2
674	Small nuclear ribonucleoprotein-associated protein B OS=Saccharomyces cerevisiae (strain ATCC 204508 / S288c) OX=559292 GN=SMB1 PE=1 SV=1	P40018	SMB1	22 kDa	3	2
579	Elongation factor 1-beta OS=Saccharomyces cerevisiae (strain ATCC 204508 / S288c) OX=559292 GN=EFB1 PE=1 SV=4	P32471	EFB1	23 kDa	3	2
305	Eukaryotic translation initiation factor 2 subunit alpha OS=Saccharomyces cerevisiae (strain ATCC 204508 / S288c) OX=559292 GN=SUI2 PE=1 SV=1	P20459	SUI2	35 kDa	3	3
275	DNA-directed RNA polymerases I and III subunit RPAC1 OS=Saccharomyces cerevisiae (strain ATCC 204508 / S288c) OX=559292 GN=RPC40 PE=1 SV=1	P07703	RPC40	38 kDa	3	3
343	Translation machinery-associated protein 46 OS=Saccharomyces cerevisiae (strain ATCC 204508 / S288c) OX=559292 GN=TMA46 PE=1 SV=2	Q12000	TMA46	40 kDa	3	2
194	Cluster of Serine/threonine-protein phosphatase PP2A-2 catalytic subunit OS=Saccharomyces cerevisiae (strain ATCC 204508 / S288c) OX=559292 GN=PPH22 PE=1 SV=1 (P23595)	P23595 [2]	PPH22	43 kDa	3	2
351	Cystathionine gamma-lyase OS=Saccharomyces cerevisiae (strain ATCC 204508 / S288c) OX=559292 GN=CYS3 PE=1 SV=2	P31373	CYS3	43 kDa	3	2
145	Casein kinase II subunit alpha OS=Saccharomyces cerevisiae (strain ATCC 204508 / S288c) OX=559292 GN=CKA1 PE=1 SV=1	P15790	CKA1	45 kDa	3	3
552	Chromatin structure-remodeling complex subunit SFH1 OS=Saccharomyces cerevisiae (strain ATCC 204508 / S288c) OX=559292 GN=SFH1 PE=1 SV=1	Q06168	SFH1	49 kDa	3	2
89	Tubulin alpha-1 chain OS=Saccharomyces cerevisiae (strain ATCC 204508 / S288c) OX=559292 GN=TUB1 PE=1 SV=2	P09733	TUB1	50 kDa	3	2
126	Tubulin alpha-3 chain OS=Saccharomyces cerevisiae (strain ATCC 204508 / S288c) OX=559292 GN=TUB3 PE=1 SV=1	P09734	TUB3	50 kDa	3	2
572	Dihydrolipoyl dehydrogenase, mitochondrial OS=Saccharomyces cerevisiae (strain ATCC 204508 / S288c) OX=559292 GN=LPD1 PE=1 SV=1	P09624	LPD1	54 kDa	3	2
97	Cluster of Pyruvate kinase 1 OS=Saccharomyces cerevisiae (strain ATCC 204508 / S288c) OX=559292 GN=CDC19 PE=1 SV=2 (P00549)	P00549 [2]	CDC19	55 kDa	3	2
115	Rotenone-insensitive NADH-ubiquinone oxidoreductase, mitochondrial OS=Saccharomyces cerevisiae (strain ATCC 204508 / S288c) OX=559292 GN=NDI1 PE=1 SV=1	P32340	NDI1	57 kDa	3	3
101	D-arabinono-1,4-lactone oxidase OS=Saccharomyces cerevisiae (strain ATCC 204508 / S288c) OX=559292 GN=ALO1 PE=1 SV=1	P54783	ALO1	59 kDa	3	3
680	Transcription factor SPT8 OS=Saccharomyces cerevisiae (strain ATCC 204508 / S288c) OX=559292 GN=SPT8 PE=1 SV=1	P38915	SPT8	66 kDa	3	2
683	Transcriptional activator HAA1 OS=Saccharomyces cerevisiae (strain ATCC 204508 / S288c) OX=559292 GN=HAA1 PE=1 SV=1	Q12753	HAA1	77 kDa	3	3
180	Acetyl-coenzyme A synthetase 1 OS=Saccharomyces cerevisiae (strain ATCC 204508 / S288c) OX=559292 GN=ACS1 PE=1 SV=2	Q01574	ACS1	79 kDa	3	2
407	AP-1 complex subunit beta-1 OS=Saccharomyces cerevisiae (strain ATCC 204508 / S288c) OX=559292 GN=APL2 PE=1 SV=1	P36000	APL2	82 kDa	3	3
196	Large ribosomal subunit protein eL38 OS=Saccharomyces cerevisiae (strain ATCC 204508 / S288c) OX=559292 GN=RPL38 PE=1 SV=1	P49167	RPL38	9 kDa	3	2
700	Vacuolar import and degradation protein 22 OS=Saccharomyces cerevisiae (strain ATCC 204508 / S288c) OX=559292 GN=VID22 PE=1 SV=1	Q05934	VID22	103 kDa	2	2
346	Alanine--tRNA ligase, mitochondrial OS=Saccharomyces cerevisiae (strain ATCC 204508 / S288c) OX=559292 GN=ALA1 PE=1 SV=3	P40825	ALA1	110 kDa	2	2
563	Cluster of Trehalose synthase complex regulatory subunit TSL1 OS=Saccharomyces cerevisiae (strain ATCC 204508 / S288c) OX=559292 GN=TSL1 PE=1 SV=1 (P38427)	P38427 [2]	TSL1	123 kDa	2	2
155	DNA-directed RNA polymerase II subunit RPB2 OS=Saccharomyces cerevisiae (strain ATCC 204508 / S288c) OX=559292 GN=RPB2 PE=1 SV=2	P08518	RPB2	139 kDa	2	2
603	Histone H2A.Z OS=Saccharomyces cerevisiae (strain ATCC 204508 / S288c) OX=559292 GN=HTZ1 PE=1 SV=3	Q12692	HTZ1	14 kDa	2	2
627	Nuclear protein STH1/NPS1 OS=Saccharomyces cerevisiae (strain ATCC 204508 / S288c) OX=559292 GN=STH1 PE=1 SV=1	P32597	STH1	157 kDa	2	2
285	Cluster of Peroxiredoxin TSA1 OS=Saccharomyces cerevisiae (strain ATCC 204508 / S288c) OX=559292 GN=TSA1 PE=1 SV=3 (P34760)	P34760 [2]	TSA1	22 kDa	2	2
158	Protein PET10 OS=Saccharomyces cerevisiae (strain ATCC 204508 / S288c) OX=559292 GN=PET10 PE=1 SV=3	P36139	PET10	31 kDa	2	2
616	Large ribosomal subunit protein uL1m OS=Saccharomyces cerevisiae (strain ATCC 204508 / S288c) OX=559292 GN=MRPL1 PE=1 SV=1	Q04599	MRPL1	31 kDa	2	2
571	Desmoplakin OS=Homo sapiens OX=9606 GN=DSP	P15924	DSP	332 kDa	2	2
586	Exosome complex component RRP45 OS=Saccharomyces cerevisiae (strain ATCC 204508 / S288c) OX=559292 GN=RRP45 PE=1 SV=1	Q05636	RRP45	34 kDa	2	2
363	Protein ATP11, mitochondrial OS=Saccharomyces cerevisiae (strain ATCC 204508 / S288c) OX=559292 GN=ATP11 PE=1 SV=1	P32453	ATP11	37 kDa	2	2
328	Large ribosomal subunit protein mL44 OS=Saccharomyces cerevisiae (strain ATCC 204508 / S288c) OX=559292 GN=MRPL3 PE=1 SV=2	P36516	MRPL3	44 kDa	2	2
551	Chromatin structure-remodeling complex subunit RSC7 OS=Saccharomyces cerevisiae (strain ATCC 204508 / S288c) OX=559292 GN=NPL6 PE=1 SV=1	P32832	NPL6	50 kDa	2	2
548	Chromatin structure-remodeling complex protein RSC6 OS=Saccharomyces cerevisiae (strain ATCC 204508 / S288c) OX=559292 GN=RSC6 PE=1 SV=1	P25632	RSC6	54 kDa	2	2
669	RNA polymerase-associated protein LEO1 OS=Saccharomyces cerevisiae (strain ATCC 204508 / S288c) OX=559292 GN=LEO1 PE=1 SV=1	P38439	LEO1	54 kDa	2	2
128	Carboxypeptidase Y OS=Saccharomyces cerevisiae (strain ATCC 204508 / S288c) OX=559292 GN=PRC1 PE=1 SV=1	P00729	PRC1	60 kDa	2	2
454	Cu(2+) suppressing and bleomycin sensitive protein 1 OS=Saccharomyces cerevisiae (strain ATCC 204508 / S288c) OX=559292 GN=CUB1 PE=1 SV=1	Q08977	CUB1	63 kDa	2	2
280	PAB1-binding protein 1 OS=Saccharomyces cerevisiae (strain ATCC 204508 / S288c) OX=559292 GN=PBP1 PE=1 SV=1	P53297	PBP1	79 kDa	2	2
261	Serine/threonine-protein kinase SKY1 OS=Saccharomyces cerevisiae (strain ATCC 204508 / S288c) OX=559292 GN=SKY1 PE=1 SV=1	Q03656	SKY1	83 kDa	2	2
574	DNA replication licensing factor MCM7 OS=Saccharomyces cerevisiae (strain ATCC 204508 / S288c) OX=559292 GN=MCM7 PE=1 SV=4	P38132	MCM7	95 kDa	2	2
553	Cluster of DNA replication licensing factor MCM2 OS=Saccharomyces cerevisiae (strain ATCC 204508 / S288c) OX=559292 GN=MCM2 PE=1 SV=2 (P29469)	P29469 [2]	MCM2	99 kDa	2	2
END OF FILE

## Sheet: Sheet1
			alphafold fetch	P51402	;	alphafold fetch P51402 ;
			alphafold fetch	O74700	;	alphafold fetch O74700 ;
			alphafold fetch	P14120	;	alphafold fetch P14120 ;
			alphafold fetch	O14455	;	alphafold fetch O14455 ;
			alphafold fetch	P02400	;	alphafold fetch P02400 ;
			alphafold fetch	P05319	;	alphafold fetch P05319 ;
			alphafold fetch	P02309	;	alphafold fetch P02309 ;
			alphafold fetch	P22217	;	alphafold fetch P22217 ;
			alphafold fetch	P22803	;	alphafold fetch P22803 ;
			alphafold fetch	P10622	;	alphafold fetch P10622 ;
			alphafold fetch	P11632	;	alphafold fetch P11632 ;
			alphafold fetch	P11633	;	alphafold fetch P11633 ;
			alphafold fetch	P38203	;	alphafold fetch P38203 ;
			alphafold fetch	P05744	;	alphafold fetch P05744 ;
			alphafold fetch	P0C0T4	;	alphafold fetch P0C0T4 ;
			alphafold fetch	P20081	;	alphafold fetch P20081 ;
			alphafold fetch	P0CX27	;	alphafold fetch P0CX27 ;
			alphafold fetch	Q08745	;	alphafold fetch Q08745 ;
			alphafold fetch	P0C2H8	;	alphafold fetch P0C2H8 ;
			alphafold fetch	Q06217	;	alphafold fetch Q06217 ;
			alphafold fetch	P53905	;	alphafold fetch P53905 ;
			alphafold fetch	P0CX42	;	alphafold fetch P0CX42 ;
			alphafold fetch	P38701	;	alphafold fetch P38701 ;
			alphafold fetch	P0CX84	;	alphafold fetch P0CX84 ;
			alphafold fetch	P53221	;	alphafold fetch P53221 ;
			alphafold fetch	P05749	;	alphafold fetch P05749 ;
			alphafold fetch	P04911	;	alphafold fetch P04911 ;
			alphafold fetch	P39990	;	alphafold fetch P39990 ;
			alphafold fetch	P02294	;	alphafold fetch P02294 ;
			alphafold fetch	P39938	;	alphafold fetch P39938 ;
			alphafold fetch	P40525	;	alphafold fetch P40525 ;
			alphafold fetch	Q12692	;	alphafold fetch Q12692 ;
			alphafold fetch	P56628	;	alphafold fetch P56628 ;
			alphafold fetch	P26755	;	alphafold fetch P26755 ;
			alphafold fetch	P48589	;	alphafold fetch P48589 ;
			alphafold fetch	P06367	;	alphafold fetch P06367 ;
			alphafold fetch	P0CX31	;	alphafold fetch P0CX31 ;
			alphafold fetch	P38754	;	alphafold fetch P38754 ;
			alphafold fetch	P0C0W1	;	alphafold fetch P0C0W1 ;
			alphafold fetch	P38061	;	alphafold fetch P38061 ;
			alphafold fetch	P32445	;	alphafold fetch P32445 ;
			alphafold fetch	P53130	;	alphafold fetch P53130 ;
			alphafold fetch	P07280	;	alphafold fetch P07280 ;
			alphafold fetch	P0CX51	;	alphafold fetch P0CX51 ;
			alphafold fetch	P02407	;	alphafold fetch P02407 ;
			alphafold fetch	P0C2H6	;	alphafold fetch P0C2H6 ;
			alphafold fetch	Q01855	;	alphafold fetch Q01855 ;
			alphafold fetch	P04456	;	alphafold fetch P04456 ;
			alphafold fetch	P0CX29	;	alphafold fetch P0CX29 ;
			alphafold fetch	P17695	;	alphafold fetch P17695 ;
			alphafold fetch	O14467	;	alphafold fetch O14467 ;
			alphafold fetch	P15731	;	alphafold fetch P15731 ;
			alphafold fetch	P28000	;	alphafold fetch P28000 ;
			alphafold fetch	P53141	;	alphafold fetch P53141;
			alphafold fetch	P05759	;	alphafold fetch P05759;
			alphafold fetch	P0CX56	;	alphafold fetch P0CX56;
			alphafold fetch	P05756	;	alphafold fetch P05756;
			alphafold fetch	P02406	;	alphafold fetch P02406;
			alphafold fetch	P14832	;	alphafold fetch P14832;
			alphafold fetch	P53834	;	alphafold fetch P53834;
			alphafold fetch	P36527	;	alphafold fetch P36527;
			alphafold fetch	P0CX53	;	alphafold fetch P0CX53;
			alphafold fetch	P04449	;	alphafold fetch P04449;
			alphafold fetch	P0CX48	;	alphafold fetch P0CX48;
			alphafold fetch	Q02753	;	alphafold fetch Q02753;
			alphafold fetch	O13563	;	alphafold fetch O13563;
			alphafold fetch	P40858	;	alphafold fetch P40858;
			alphafold fetch	P53330	;	alphafold fetch P53330;
			alphafold fetch	P0CX53	;	alphafold fetch P0CX53;
			alphafold fetch	P04449	;	alphafold fetch P04449;
			alphafold fetch	P0CX48	;	alphafold fetch P0CX48;
			alphafold fetch	Q02753	;	alphafold fetch Q02753;
			alphafold fetch	O13563	;	alphafold fetch O13563;
			alphafold fetch	P40858	;	alphafold fetch P40858;
			alphafold fetch	P53330	;	alphafold fetch P53330;
			alphafold fetch	P53633	;	alphafold fetch P53633;
			alphafold fetch	Q12207	;	alphafold fetch Q12207;
			alphafold fetch	P38013	;	alphafold fetch P38013;
			alphafold fetch	P35691	;	alphafold fetch P35691;
			alphafold fetch	Q07688	;	alphafold fetch Q07688;
			alphafold fetch	P32607	;	alphafold fetch P32607;
			alphafold fetch	Q3E757	;	alphafold fetch Q3E757;
			alphafold fetch	P0CX23	;	alphafold fetch P0CX23;
			alphafold fetch	Q02326	;	alphafold fetch Q02326;
			alphafold fetch	P05739	;	alphafold fetch P05739;
			alphafold fetch	Q07362	;	alphafold fetch Q07362;
			alphafold fetch	P38116	;	alphafold fetch P38116;
			alphafold fetch	P05740	;	alphafold fetch P05740;
			alphafold fetch	P0CX49	;	alphafold fetch P0CX49;
			alphafold fetch	P19146	;	alphafold fetch P19146;
			alphafold fetch	P53163	;	alphafold fetch P53163;
			alphafold fetch	P38828	;	alphafold fetch P38828;
			alphafold fetch	P20606	;	alphafold fetch P20606;
			alphafold fetch	Q12335	;	alphafold fetch Q12335;
			alphafold fetch	P49435	;	alphafold fetch P49435;
			alphafold fetch	P28007	;	alphafold fetch P28007;
			alphafold fetch	P40070	;	alphafold fetch P40070;
			alphafold fetch	P26786	;	alphafold fetch P26786;
			alphafold fetch	P51401	;	alphafold fetch P51401;
			alphafold fetch	P0CX40	;	alphafold fetch P0CX40;
			alphafold fetch	P0CX82	;	alphafold fetch P0CX82;
			alphafold fetch	P05755	;	alphafold fetch P05755;
			alphafold fetch	P26784	;	alphafold fetch P26784;
			alphafold fetch	P43598	;	alphafold fetch P43598;
			alphafold fetch	P26785	;	alphafold fetch P26785;
			alphafold fetch	P34760	;	alphafold fetch P34760;
			alphafold fetch	Q12447	;	alphafold fetch Q12447;
			alphafold fetch	Q02486	;	alphafold fetch Q02486;
			alphafold fetch	P40018	;	alphafold fetch P40018;

## Sheet: Samples View Report for 140 (2)
1403_PX					ID58-1		ID58-2		ID58-3
#	Identified Proteins (843)	Accession Number	Alternate ID	Molecular Weight	Total Spectrum Count	Unique Peptides	Total Spectrum Count	Unique Peptides	Total Spectrum Count	Unique Peptides	Fetched
6	Glycogen phosphorylase OS=Saccharomyces cerevisiae (strain ATCC 204508 / S288c) OX=559292 GN=GPH1 PE=1 SV=4	P06738	GPH1	103 kDa	225	57	1448	76	26	17	1
10	Glycogen debranching enzyme OS=Saccharomyces cerevisiae (strain ATCC 204508 / S288c) OX=559292 GN=GDB1 PE=1 SV=1	Q06625	GDB1	175 kDa	154	60	569	82	21	13
1	Maltose/maltodextrin-binding periplasmic protein OS=Escherichia coli (strain K12) OX=83333 GN=malE	P0AEX9	malE	43 kDa	2141	64	529	40	1136	47
4	Cluster of Heat shock protein SSA1 OS=Saccharomyces cerevisiae (strain ATCC 204508 / S288c) OX=559292 GN=SSA1 PE=1 SV=4 (P10591)	P10591 [2]	SSA1	70 kDa	288	63	383	70	198	56
704	Cluster of Keratin, type I cytoskeletal 10 OS=Homo sapiens OX=9606 GN=KRT10 (P13645)	P13645 [24]	KRT10	59 kDa	100	39	257	70	171	49
705	Cluster of Keratin, type II cytoskeletal 2 epidermal OS=Homo sapiens OX=9606 GN=KRT2 (P35908)	P35908 [24]	KRT2	65 kDa	84	40	254	95	124	52
8	Heat shock protein SSA4 OS=Saccharomyces cerevisiae (strain ATCC 204508 / S288c) OX=559292 GN=SSA4 PE=1 SV=3	P22202	SSA4	70 kDa	185	49	245	50	158	43
703	Keratin, type II cytoskeletal 1 OS=Homo sapiens OX=9606 GN=KRT1	P04264	KRT1	66 kDa	120	42	204	46	170	45
3	Protein transport protein SEC7 OS=Saccharomyces cerevisiae (strain ATCC 204508 / S288c) OX=559292 GN=SEC7 PE=1 SV=2	P11075	SEC7	227 kDa	292	95	155	70	65	34
12	Heat shock protein SSA3 OS=Saccharomyces cerevisiae (strain ATCC 204508 / S288c) OX=559292 GN=SSA3 PE=1 SV=3	P09435	SSA3	71 kDa	126	41	141	40	91	35
16	Cluster of ATP-dependent molecular chaperone HSC82 OS=Saccharomyces cerevisiae (strain ATCC 204508 / S288c) OX=559292 GN=HSC82 PE=1 SV=4 (P15108)	P15108 [2]	HSC82	81 kDa	102	45	139	54	132	54
706	Keratin, type I cytoskeletal 9 OS=Homo sapiens OX=9606 GN=KRT9	P35527	KRT9	62 kDa	70	24	128	29	123	32
707	Cluster of Trypsin OS=Sus scrofa OX=9823 (P00761)	P00761 [2]		24 kDa	45	5	117	5	94	6
5	Cluster of Protein URA2 OS=Saccharomyces cerevisiae (strain ATCC 204508 / S288c) OX=559292 GN=URA2 PE=1 SV=5 (P07259)	P07259 [2]	URA2	245 kDa	249	99	111	62	202	93
20	Cluster of Ribosome-associated molecular chaperone SSB1 OS=Saccharomyces cerevisiae (strain ATCC 204508 / S288c) OX=559292 GN=SSB1 PE=1 SV=3 (P11484)	P11484 [2]	SSB1	67 kDa	94	32	104	35	78	29
40	Heat shock protein homolog SSE2 OS=Saccharomyces cerevisiae (strain ATCC 204508 / S288c) OX=559292 GN=SSE2 PE=1 SV=3	P32590	SSE2	78 kDa	62	29	104	39	12	7
154	Heat shock protein homolog SSE1 OS=Saccharomyces cerevisiae (strain ATCC 204508 / S288c) OX=559292 GN=SSE1 PE=1 SV=4	P32589	SSE1	77 kDa	23	12	97	34	23	14
38	Bifunctional protein GAL10 OS=Saccharomyces cerevisiae (strain ATCC 204508 / S288c) OX=559292 GN=GAL10 PE=1 SV=2	P04397	GAL10	78 kDa	66	30	97	33	82	31
13	Rab guanine nucleotide exchange factor SEC2 OS=Saccharomyces cerevisiae (strain ATCC 204508 / S288c) OX=559292 GN=SEC2 PE=1 SV=1	P17065	SEC2	85 kDa	116	43	90	37	35	17
46	Cluster of Acetyl-CoA carboxylase OS=Saccharomyces cerevisiae (strain ATCC 204508 / S288c) OX=559292 GN=ACC1 PE=1 SV=2 (Q00955)	Q00955 [2]	ACC1	250 kDa	55	35	88	48	73	41
537	ARS-binding factor 2, mitochondrial OS=Saccharomyces cerevisiae (strain ATCC 204508 / S288c) OX=559292 GN=ABF2 PE=1 SV=1	Q02486	ABF2	22 kDa	0	0	81	24	0	0
35	Cell division control protein 48 OS=Saccharomyces cerevisiae (strain ATCC 204508 / S288c) OX=559292 GN=CDC48 PE=1 SV=3	P25694	CDC48	92 kDa	67	36	80	34	111	43
9	Nicotinamide/nicotinic acid mononucleotide adenylyltransferase 1 OS=Saccharomyces cerevisiae (strain ATCC 204508 / S288c) OX=559292 GN=NMA1 PE=1 SV=1	Q06178	NMA1	46 kDa	156	28	78	20	429	33
14	Nicotinamide/nicotinic acid mononucleotide adenylyltransferase 2 OS=Saccharomyces cerevisiae (strain ATCC 204508 / S288c) OX=559292 GN=NMA2 PE=1 SV=1	P53204	NMA2	45 kDa	112	26	76	20	347	30
22	Carbon catabolite-derepressing protein kinase OS=Saccharomyces cerevisiae (strain ATCC 204508 / S288c) OX=559292 GN=SNF1 PE=1 SV=1	P06782	SNF1	72 kDa	89	32	74	27	217	36
575	DNA topoisomerase 1 OS=Saccharomyces cerevisiae (strain ATCC 204508 / S288c) OX=559292 GN=TOP1 PE=1 SV=2	P04786	TOP1	90 kDa	0	0	74	38	0	0
70	Cluster of Import motor subunit, mitochondrial OS=Saccharomyces cerevisiae (strain ATCC 204508 / S288c) OX=559292 GN=SSC1 PE=1 SV=1 (P0CS90)	P0CS90 [2]	SSC1	71 kDa	41	20	69	28	19	11
36	Pentafunctional AROM polypeptide OS=Saccharomyces cerevisiae (strain ATCC 204508 / S288c) OX=559292 GN=ARO1 PE=1 SV=1	P08566	ARO1	175 kDa	67	38	66	37	16	11
39	5'-AMP-activated protein kinase subunit gamma OS=Saccharomyces cerevisiae (strain ATCC 204508 / S288c) OX=559292 GN=SNF4 PE=1 SV=1	P12904	SNF4	36 kDa	65	18	58	17	166	22
67	Heat shock protein 60, mitochondrial OS=Saccharomyces cerevisiae (strain ATCC 204508 / S288c) OX=559292 GN=HSP60 PE=1 SV=1	P19882	HSP60	61 kDa	42	23	56	26	80	32
60	Cluster of Glycogen [starch] synthase isoform 2 OS=Saccharomyces cerevisiae (strain ATCC 204508 / S288c) OX=559292 GN=GSY2 PE=1 SV=3 (P27472)	P27472 [2]	GSY2	80 kDa	44	20	56	25	0	0
182	Inhibitor of glycogen debranching 1 OS=Saccharomyces cerevisiae (strain ATCC 204508 / S288c) OX=559292 GN=IGD1 PE=1 SV=1	P43598	IGD1	22 kDa	19	6	53	13	0	0
26	Cluster of Large ribosomal subunit protein eL8B OS=Saccharomyces cerevisiae (strain ATCC 204508 / S288c) OX=559292 GN=RPL8B PE=1 SV=3 (P29453)	P29453 [2]	RPL8B	28 kDa	78	27	50	22	79	30
277	Heat shock protein 104 OS=Saccharomyces cerevisiae (strain ATCC 204508 / S288c) OX=559292 GN=HSP104 PE=1 SV=2	P31539	HSP104	102 kDa	10	6	48	26	30	20
62	Small glutamine-rich tetratricopeptide repeat-containing protein 2 OS=Saccharomyces cerevisiae (strain ATCC 204508 / S288c) OX=559292 GN=SGT2 PE=1 SV=1	Q12118	SGT2	37 kDa	43	17	47	21	0	0
655	Replication factor A protein 1 OS=Saccharomyces cerevisiae (strain ATCC 204508 / S288c) OX=559292 GN=RFA1 PE=1 SV=1	P22336	RFA1	70 kDa	0	0	47	23	0	0
593	Genome polyprotein OS=Tobacco etch virus OX=12227	P04517		346 kDa	0	0	46	9	0	0
2	Nuclear localization sequence-binding protein OS=Saccharomyces cerevisiae (strain ATCC 204508 / S288c) OX=559292 GN=NSR1 PE=1 SV=1	P27476	NSR1	45 kDa	330	37	46	20	91	24
66	Glutamate--tRNA ligase, cytoplasmic OS=Saccharomyces cerevisiae (strain ATCC 204508 / S288c) OX=559292 GN=GUS1 PE=1 SV=3	P46655	GUS1	81 kDa	42	22	44	20	36	17
47	RNA-binding protein SRO9 OS=Saccharomyces cerevisiae (strain ATCC 204508 / S288c) OX=559292 GN=SRO9 PE=1 SV=2	P25567	SRO9	48 kDa	55	19	43	17	185	29
29	Elongation factor 1-alpha OS=Saccharomyces cerevisiae (strain ATCC 204508 / S288c) OX=559292 GN=TEF1 PE=1 SV=1	P02994	TEF1	50 kDa	73	21	42	15	80	22
41	SNF1 protein kinase subunit beta-1 OS=Saccharomyces cerevisiae (strain ATCC 204508 / S288c) OX=559292 GN=SIP1 PE=1 SV=2	P32578	SIP1	91 kDa	59	29	42	21	162	44
416	Coatomer subunit beta' OS=Saccharomyces cerevisiae (strain ATCC 204508 / S288c) OX=559292 GN=SEC27 PE=1 SV=1	P41811	SEC27	99 kDa	4	4	42	21	20	12
708	Trypsin promega gold modified OS=Sus scrofa OX=9823	P00761_p		25 kDa	11	3	41	3	38	3
146	Cluster of Protein BMH1 OS=Saccharomyces cerevisiae (strain ATCC 204508 / S288c) OX=559292 GN=BMH1 PE=1 SV=4 (P29311)	P29311 [2]	BMH1	30 kDa	24	12	41	17	28	13
21	Cluster of Large ribosomal subunit protein uL4A OS=Saccharomyces cerevisiae (strain ATCC 204508 / S288c) OX=559292 GN=RPL4A PE=1 SV=4 (P10664)	P10664 [2]	RPL4A	39 kDa	90	18	39	16	101	20
243	Polyadenylate-binding protein, cytoplasmic and nuclear OS=Saccharomyces cerevisiae (strain ATCC 204508 / S288c) OX=559292 GN=PAB1 PE=1 SV=4	P04147	PAB1	64 kDa	13	9	38	21	21	14
125	Tryptophan synthase OS=Saccharomyces cerevisiae (strain ATCC 204508 / S288c) OX=559292 GN=TRP5 PE=1 SV=1	P00931	TRP5	77 kDa	28	16	38	19	37	16
652	Regulatory protein GAL4 OS=Saccharomyces cerevisiae (strain ATCC 204508 / S288c) OX=559292 GN=GAL4 PE=1 SV=2	P04386	GAL4	99 kDa	0	0	37	20	0	0
19	ATP-dependent 6-phosphofructokinase subunit alpha OS=Saccharomyces cerevisiae (strain ATCC 204508 / S288c) OX=559292 GN=PFK1 PE=1 SV=1	P16861	PFK1	108 kDa	94	42	36	22	77	39
30	Small ribosomal subunit protein RACK1 OS=Saccharomyces cerevisiae (strain ATCC 204508 / S288c) OX=559292 GN=ASC1 PE=1 SV=4	P38011	ASC1	35 kDa	73	18	36	15	89	17
11	Eisosome protein 1 OS=Saccharomyces cerevisiae (strain ATCC 204508 / S288c) OX=559292 GN=EIS1 PE=1 SV=1	Q05050	EIS1	93 kDa	126	53	36	19	50	26
63	26S proteasome regulatory subunit RPN1 OS=Saccharomyces cerevisiae (strain ATCC 204508 / S288c) OX=559292 GN=RPN1 PE=1 SV=3	P38764	RPN1	109 kDa	42	22	35	21	47	27
31	Cluster of Small ribosomal subunit protein eS1A OS=Saccharomyces cerevisiae (strain ATCC 204508 / S288c) OX=559292 GN=RPS1A PE=1 SV=2 (P33442)	P33442 [2]	RPS1A	29 kDa	72	26	35	17	78	24
310	Heat shock protein STI1 OS=Saccharomyces cerevisiae (strain ATCC 204508 / S288c) OX=559292 GN=STI1 PE=1 SV=1	P15705	STI1	66 kDa	8	6	35	18	0	0
56	Small ribosomal subunit protein uS3 OS=Saccharomyces cerevisiae (strain ATCC 204508 / S288c) OX=559292 GN=RPS3 PE=1 SV=5	P05750	RPS3	27 kDa	47	14	33	13	52	17
253	Cysteine proteinase 1, mitochondrial OS=Saccharomyces cerevisiae (strain ATCC 204508 / S288c) OX=559292 GN=LAP3 PE=1 SV=3	Q01532	LAP3	55 kDa	12	8	33	16	48	19
254	Endoplasmic reticulum chaperone BiP OS=Saccharomyces cerevisiae (strain ATCC 204508 / S288c) OX=559292 GN=KAR2 PE=1 SV=1	P16474	KAR2	74 kDa	12	7	33	16	8	4
119	Importin subunit beta-4 OS=Saccharomyces cerevisiae (strain ATCC 204508 / S288c) OX=559292 GN=KAP123 PE=1 SV=1	P40069	KAP123	123 kDa	28	17	30	16	53	24
61	Small ribosomal subunit protein uS7 OS=Saccharomyces cerevisiae (strain ATCC 204508 / S288c) OX=559292 GN=RPS5 PE=1 SV=3	P26783	RPS5	25 kDa	44	14	30	10	39	14
387	Hsp70 nucleotide exchange factor FES1 OS=Saccharomyces cerevisiae (strain ATCC 204508 / S288c) OX=559292 GN=FES1 PE=1 SV=1	P38260	FES1	33 kDa	5	4	30	13	0	0
524	Actin-like protein ARP9 OS=Saccharomyces cerevisiae (strain ATCC 204508 / S288c) OX=559292 GN=ARP9 PE=1 SV=1	Q05123	ARP9	53 kDa	0	0	29	16	0	0
65	Cluster of Small ribosomal subunit protein eS7A OS=Saccharomyces cerevisiae (strain ATCC 204508 / S288c) OX=559292 GN=RPS7A PE=1 SV=4 (P26786)	P26786 [2]	RPS7A	22 kDa	42	17	28	15	46	17
27	Elongation factor 2 OS=Saccharomyces cerevisiae (strain ATCC 204508 / S288c) OX=559292 GN=EFT1 PE=1 SV=1	P32324	EFT1	93 kDa	76	35	28	17	80	34
90	rRNA 2'-O-methyltransferase fibrillarin OS=Saccharomyces cerevisiae (strain ATCC 204508 / S288c) OX=559292 GN=NOP1 PE=1 SV=1	P15646	NOP1	34 kDa	35	13	27	10	34	11
54	RuvB-like protein 2 OS=Saccharomyces cerevisiae (strain ATCC 204508 / S288c) OX=559292 GN=RVB2 PE=1 SV=1	Q12464	RVB2	52 kDa	48	18	27	13	41	18
102	Large ribosomal subunit protein uL11A OS=Saccharomyces cerevisiae (strain ATCC 204508 / S288c) OX=559292 GN=RPL12A PE=1 SV=1	P0CX53	RPL12A	18 kDa	32	10	26	10	34	10
117	SNF1 protein kinase subunit beta-2 OS=Saccharomyces cerevisiae (strain ATCC 204508 / S288c) OX=559292 GN=SIP2 PE=1 SV=3	P34164	SIP2	46 kDa	29	13	26	13	70	19
150	SNF1 protein kinase subunit beta-3 OS=Saccharomyces cerevisiae (strain ATCC 204508 / S288c) OX=559292 GN=GAL83 PE=1 SV=1	Q04739	GAL83	47 kDa	24	8	26	9	74	15
591	Galactose/lactose metabolism regulatory protein GAL80 OS=Saccharomyces cerevisiae (strain ATCC 204508 / S288c) OX=559292 GN=GAL80 PE=1 SV=2	P04387	GAL80	48 kDa	0	0	26	11	0	0
327	Inositol-3-phosphate synthase OS=Saccharomyces cerevisiae (strain ATCC 204508 / S288c) OX=559292 GN=INO1 PE=1 SV=3	P11986	INO1	60 kDa	7	5	26	13	34	15
72	Small ribosomal subunit protein eS12 OS=Saccharomyces cerevisiae (strain ATCC 204508 / S288c) OX=559292 GN=RPS12 PE=1 SV=1	P48589	RPS12	15 kDa	40	7	25	8	51	8
91	Small ribosomal subunit protein uS13B OS=Saccharomyces cerevisiae (strain ATCC 204508 / S288c) OX=559292 GN=RPS18B PE=1 SV=1	P0CX56	RPS18B	17 kDa	35	12	25	10	48	13
57	Small ribosomal subunit protein eS4B OS=Saccharomyces cerevisiae (strain ATCC 204508 / S288c) OX=559292 GN=RPS4B PE=1 SV=1	P0CX36	RPS4B	29 kDa	46	17	25	11	50	17
529	A-factor-processing enzyme OS=Saccharomyces cerevisiae (strain ATCC 204508 / S288c) OX=559292 GN=STE23 PE=1 SV=2	Q06010	STE23	118 kDa	0	0	24	16	0	0
113	Cluster of Large ribosomal subunit protein uL6B OS=Saccharomyces cerevisiae (strain ATCC 204508 / S288c) OX=559292 GN=RPL9B PE=1 SV=1 (P51401)	P51401 [2]	RPL9B	22 kDa	29	9	24	8	32	9
18	V-type proton ATPase subunit B OS=Saccharomyces cerevisiae (strain ATCC 204508 / S288c) OX=559292 GN=VMA2 PE=1 SV=2	P16140	VMA2	58 kDa	96	33	24	14	102	34
522	Actin-binding protein OS=Saccharomyces cerevisiae (strain ATCC 204508 / S288c) OX=559292 GN=ABP1 PE=1 SV=4	P15891	ABP1	66 kDa	0	0	24	13	0	0
239	Peptidyl-prolyl cis-trans isomerase OS=Saccharomyces cerevisiae (strain ATCC 204508 / S288c) OX=559292 GN=CPR1 PE=1 SV=3	P14832	CPR1	17 kDa	14	5	23	6	19	6
96	Cluster of Large ribosomal subunit protein uL30A OS=Saccharomyces cerevisiae (strain ATCC 204508 / S288c) OX=559292 GN=RPL7A PE=1 SV=3 (P05737)	P05737 [2]	RPL7A	28 kDa	33	14	23	11	38	16
81	RuvB-like protein 1 OS=Saccharomyces cerevisiae (strain ATCC 204508 / S288c) OX=559292 GN=RVB1 PE=1 SV=1	Q03940	RVB1	50 kDa	37	18	23	12	44	18
24	Uncharacterized protein YGR130C OS=Saccharomyces cerevisiae (strain ATCC 204508 / S288c) OX=559292 GN=YGR130C PE=1 SV=1	P53278	YGR130C	93 kDa	89	34	23	13	30	14
50	Large ribosomal subunit protein uL2A OS=Saccharomyces cerevisiae (strain ATCC 204508 / S288c) OX=559292 GN=RPL2A PE=1 SV=1	P0CX45	RPL2A	27 kDa	50	12	22	8	43	10
118	Cluster of Small ribosomal subunit protein uS2B OS=Saccharomyces cerevisiae (strain ATCC 204508 / S288c) OX=559292 GN=RPS0B PE=1 SV=2 (P46654)	P46654 [2]	RPS0B	28 kDa	28	10	22	10	43	12
32	Large ribosomal subunit protein uL3 OS=Saccharomyces cerevisiae (strain ATCC 204508 / S288c) OX=559292 GN=RPL3 PE=1 SV=4	P14126	RPL3	44 kDa	72	21	22	10	76	20
25	Mitochondrial protein import protein MAS5 OS=Saccharomyces cerevisiae (strain ATCC 204508 / S288c) OX=559292 GN=YDJ1 PE=1 SV=1	P25491	YDJ1	45 kDa	82	23	22	13	48	16
558	Cluster of ISWI chromatin-remodeling complex ATPase ISW1 OS=Saccharomyces cerevisiae (strain ATCC 204508 / S288c) OX=559292 GN=ISW1 PE=1 SV=2 (P38144)	P38144 [2]	ISW1	131 kDa	0	0	21	14	0	0
153	Cluster of Small ribosomal subunit protein uS4B OS=Saccharomyces cerevisiae (strain ATCC 204508 / S288c) OX=559292 GN=RPS9B PE=1 SV=4 (P05755)	P05755 [2]	RPS9B	22 kDa	23	11	21	10	22	9
33	Mitochondrial peculiar membrane protein 1 OS=Saccharomyces cerevisiae (strain ATCC 204508 / S288c) OX=559292 GN=MPM1 PE=1 SV=1	P40364	MPM1	28 kDa	71	18	21	10	69	18
49	Large ribosomal subunit protein uL18 OS=Saccharomyces cerevisiae (strain ATCC 204508 / S288c) OX=559292 GN=RPL5 PE=1 SV=4	P26321	RPL5	34 kDa	50	11	21	10	44	11
321	Acetyl-coenzyme A synthetase 2 OS=Saccharomyces cerevisiae (strain ATCC 204508 / S288c) OX=559292 GN=ACS2 PE=1 SV=1	P52910	ACS2	75 kDa	7	6	21	13	17	10
136	Small ribosomal subunit protein eS19A OS=Saccharomyces cerevisiae (strain ATCC 204508 / S288c) OX=559292 GN=RPS19A PE=1 SV=2	P07280	RPS19A	16 kDa	26	9	20	9	35	9
159	Small ribosomal subunit protein eS17A OS=Saccharomyces cerevisiae (strain ATCC 204508 / S288c) OX=559292 GN=RPS17A PE=1 SV=1	P02407 (+1)	RPS17A	16 kDa	22	9	20	7	26	10
87	Large ribosomal subunit protein uL16 OS=Saccharomyces cerevisiae (strain ATCC 204508 / S288c) OX=559292 GN=RPL10 PE=1 SV=1	P41805	RPL10	25 kDa	36	12	20	8	42	13
78	Small ribosomal subunit protein eS6B OS=Saccharomyces cerevisiae (strain ATCC 204508 / S288c) OX=559292 GN=RPS6B PE=1 SV=1	P0CX38	RPS6B	27 kDa	38	13	20	8	40	14
176	Suppressor protein STM1 OS=Saccharomyces cerevisiae (strain ATCC 204508 / S288c) OX=559292 GN=STM1 PE=1 SV=3	P39015	STM1	30 kDa	20	8	20	10	13	6
135	Large ribosomal subunit protein uL10 OS=Saccharomyces cerevisiae (strain ATCC 204508 / S288c) OX=559292 GN=RPP0 PE=1 SV=2	P05317	RPP0	34 kDa	26	10	20	10	36	11
193	26S proteasome regulatory subunit RPN8 OS=Saccharomyces cerevisiae (strain ATCC 204508 / S288c) OX=559292 GN=RPN8 PE=1 SV=3	Q08723	RPN8	38 kDa	18	10	20	10	24	13
546	Centromere-binding protein 1 OS=Saccharomyces cerevisiae (strain ATCC 204508 / S288c) OX=559292 GN=CBF1 PE=1 SV=2	P17106	CBF1	39 kDa	0	0	20	10	0	0
192	tRNA-aminoacylation cofactor ARC1 OS=Saccharomyces cerevisiae (strain ATCC 204508 / S288c) OX=559292 GN=ARC1 PE=1 SV=2	P46672	ARC1	42 kDa	19	11	20	11	15	8
353	Glutamate 5-kinase OS=Saccharomyces cerevisiae (strain ATCC 204508 / S288c) OX=559292 GN=PRO1 PE=1 SV=2	P32264	PRO1	47 kDa	6	4	20	10	14	8
549	Chromatin structure-remodeling complex protein RSC8 OS=Saccharomyces cerevisiae (strain ATCC 204508 / S288c) OX=559292 GN=RSC8 PE=1 SV=1	P43609	RSC8	63 kDa	0	0	20	11	0	0
540	ATP-dependent DNA helicase II subunit 2 OS=Saccharomyces cerevisiae (strain ATCC 204508 / S288c) OX=559292 GN=YKU80 PE=1 SV=1	Q04437	YKU80	71 kDa	0	0	20	12	6	5
34	Serine/threonine-protein kinase HRK1 OS=Saccharomyces cerevisiae (strain ATCC 204508 / S288c) OX=559292 GN=HRK1 PE=1 SV=1	Q08732	HRK1	86 kDa	70	22	20	13	148	34
73	Cluster of 26S proteasome regulatory subunit RPN2 OS=Saccharomyces cerevisiae (strain ATCC 204508 / S288c) OX=559292 GN=RPN2 PE=1 SV=4 (P32565)	P32565 [2]	RPN2	104 kDa	39	23	19	12	42	24
17	Cluster of Transposon Ty1-LR3 Gag-Pol polyprotein OS=Saccharomyces cerevisiae (strain ATCC 204508 / S288c) OX=559292 GN=TY1B-LR3 PE=3 SV=1 (P0C2I6)	P0C2I6 [14]	TY1B-LR3	198 kDa	98	43	19	9	26	11
74	Cluster of Large ribosomal subunit protein uL22A OS=Saccharomyces cerevisiae (strain ATCC 204508 / S288c) OX=559292 GN=RPL17A PE=1 SV=4 (P05740)	P05740 [2]	RPL17A	21 kDa	39	10	19	6	29	9
76	Large ribosomal subunit protein uL1A OS=Saccharomyces cerevisiae (strain ATCC 204508 / S288c) OX=559292 GN=RPL1A PE=1 SV=1	P0CX43	RPL1A	24 kDa	39	11	19	7	44	11
502	La protein homolog OS=Saccharomyces cerevisiae (strain ATCC 204508 / S288c) OX=559292 GN=LHP1 PE=1 SV=2	P33399	LHP1	32 kDa	2	2	19	11	9	5
284	26S proteasome regulatory subunit RPN5 OS=Saccharomyces cerevisiae (strain ATCC 204508 / S288c) OX=559292 GN=RPN5 PE=1 SV=3	Q12250	RPN5	52 kDa	9	7	19	12	27	14
64	ATP synthase subunit beta, mitochondrial OS=Saccharomyces cerevisiae (strain ATCC 204508 / S288c) OX=559292 GN=ATP2 PE=1 SV=2	P00830	ATP2	55 kDa	42	20	19	11	36	17
137	1,4-alpha-glucan-branching enzyme OS=Saccharomyces cerevisiae (strain ATCC 204508 / S288c) OX=559292 GN=GLC3 PE=1 SV=2	P32775	GLC3	81 kDa	25	14	19	12	0	0
147	Cluster of Small ribosomal subunit protein eS21B OS=Saccharomyces cerevisiae (strain ATCC 204508 / S288c) OX=559292 GN=RPS21B PE=1 SV=1 (Q3E754)	Q3E754 [2]	RPS21B	10 kDa	24	8	18	8	28	8
86	Large ribosomal subunit protein eL30 OS=Saccharomyces cerevisiae (strain ATCC 204508 / S288c) OX=559292 GN=RPL30 PE=1 SV=3	P14120	RPL30	11 kDa	36	7	18	6	40	7
149	Small ribosomal subunit protein eS24A OS=Saccharomyces cerevisiae (strain ATCC 204508 / S288c) OX=559292 GN=RPS24A PE=1 SV=1	P0CX31	RPS24A	15 kDa	24	10	18	8	27	8
141	Large ribosomal subunit protein uL5B OS=Saccharomyces cerevisiae (strain ATCC 204508 / S288c) OX=559292 GN=RPL11B PE=1 SV=3	Q3E757	RPL11B	20 kDa	25	9	18	6	24	8
162	Large ribosomal subunit protein eL6A OS=Saccharomyces cerevisiae (strain ATCC 204508 / S288c) OX=559292 GN=RPL6A PE=1 SV=2	Q02326	RPL6A	20 kDa	21	9	18	9	24	10
48	Cluster of Glyceraldehyde-3-phosphate dehydrogenase 3 OS=Saccharomyces cerevisiae (strain ATCC 204508 / S288c) OX=559292 GN=TDH3 PE=1 SV=3 (P00359)	P00359 [3]	TDH3	36 kDa	50	20	18	8	54	18
167	Sphingolipid long chain base-responsive protein PIL1 OS=Saccharomyces cerevisiae (strain ATCC 204508 / S288c) OX=559292 GN=PIL1 PE=1 SV=1	P53252	PIL1	38 kDa	21	10	18	10	20	9
110	ATP-dependent RNA helicase eIF4A OS=Saccharomyces cerevisiae (strain ATCC 204508 / S288c) OX=559292 GN=TIF1 PE=1 SV=3	P10081	TIF1	45 kDa	30	17	18	12	55	22
479	Protein disulfide-isomerase OS=Saccharomyces cerevisiae (strain ATCC 204508 / S288c) OX=559292 GN=PDI1 PE=1 SV=2	P17967	PDI1	58 kDa	3	3	18	10	2	2
567	Cytochrome B pre-mRNA-processing protein 2 OS=Saccharomyces cerevisiae (strain ATCC 204508 / S288c) OX=559292 GN=CBP2 PE=1 SV=2	P03874	CBP2	74 kDa	0	0	18	9	0	0
44	Cluster of Plasma membrane ATPase 1 OS=Saccharomyces cerevisiae (strain ATCC 204508 / S288c) OX=559292 GN=PMA1 PE=1 SV=2 (P05030)	P05030 [2]	PMA1	100 kDa	56	24	17	10	32	15
116	Small ribosomal subunit protein uS10 OS=Saccharomyces cerevisiae (strain ATCC 204508 / S288c) OX=559292 GN=RPS20 PE=1 SV=3	P38701	RPS20	14 kDa	29	8	17	8	32	10
84	Cluster of Small ribosomal subunit protein uS11A OS=Saccharomyces cerevisiae (strain ATCC 204508 / S288c) OX=559292 GN=RPS14A PE=1 SV=5 (P06367)	P06367 [2]	RPS14A	15 kDa	36	14	17	10	30	14
171	Large ribosomal subunit protein eL14B OS=Saccharomyces cerevisiae (strain ATCC 204508 / S288c) OX=559292 GN=RPL14B PE=1 SV=1	P38754	RPL14B	15 kDa	20	7	17	8	20	8
52	Protein phosphatase 1 regulatory subunit SDS22 OS=Saccharomyces cerevisiae (strain ATCC 204508 / S288c) OX=559292 GN=SDS22 PE=1 SV=1	P36047	SDS22	39 kDa	50	20	17	9	0	0
23	Heat shock protein 42 OS=Saccharomyces cerevisiae (strain ATCC 204508 / S288c) OX=559292 GN=HSP42 PE=1 SV=1	Q12329	HSP42	43 kDa	89	19	17	8	78	16
526	Actin-related protein 7 OS=Saccharomyces cerevisiae (strain ATCC 204508 / S288c) OX=559292 GN=ARP7 PE=1 SV=1	Q12406	ARP7	54 kDa	0	0	17	9	0	0
103	Large ribosomal subunit protein uL14B OS=Saccharomyces cerevisiae (strain ATCC 204508 / S288c) OX=559292 GN=RPL23B PE=1 SV=1	P0CX42	RPL23B	14 kDa	32	6	16	6	32	6
340	Single-stranded DNA-binding protein RIM1, mitochondrial OS=Saccharomyces cerevisiae (strain ATCC 204508 / S288c) OX=559292 GN=RIM1 PE=1 SV=1	P32445	RIM1	15 kDa	7	4	16	8	12	6
142	Small ribosomal subunit protein uS15 OS=Saccharomyces cerevisiae (strain ATCC 204508 / S288c) OX=559292 GN=RPS13 PE=1 SV=3	P05756	RPS13	17 kDa	25	8	16	7	32	10
157	Large ribosomal subunit protein eL20A OS=Saccharomyces cerevisiae (strain ATCC 204508 / S288c) OX=559292 GN=RPL20A PE=1 SV=1	P0CX23	RPL20A	20 kDa	22	8	16	7	25	9
214	Large ribosomal subunit protein eL6B OS=Saccharomyces cerevisiae (strain ATCC 204508 / S288c) OX=559292 GN=RPL6B PE=1 SV=4	P05739	RPL6B	20 kDa	16	6	16	7	18	8
129	Cluster of Large ribosomal subunit protein eL13B OS=Saccharomyces cerevisiae (strain ATCC 204508 / S288c) OX=559292 GN=RPL13B PE=1 SV=1 (P40212)	P40212 [2]	RPL13B	23 kDa	27	9	16	6	19	7
120	Mitochondrial import receptor subunit TOM70 OS=Saccharomyces cerevisiae (strain ATCC 204508 / S288c) OX=559292 GN=TOM70 PE=1 SV=2	P07213	TOM70	70 kDa	28	14	16	10	12	7
539	ATP-dependent DNA helicase II subunit 1 OS=Saccharomyces cerevisiae (strain ATCC 204508 / S288c) OX=559292 GN=YKU70 PE=1 SV=2	P32807	YKU70	71 kDa	0	0	16	10	5	3
523	Actin-like protein ARP8 OS=Saccharomyces cerevisiae (strain ATCC 204508 / S288c) OX=559292 GN=ARP8 PE=1 SV=1	Q12386	ARP8	100 kDa	0	0	15	9	0	0
183	Large ribosomal subunit protein eL27A OS=Saccharomyces cerevisiae (strain ATCC 204508 / S288c) OX=559292 GN=RPL27A PE=1 SV=1	P0C2H6 (+1)	RPL27A	16 kDa	19	7	15	6	20	7
175	Small ribosomal subunit protein uS17B OS=Saccharomyces cerevisiae (strain ATCC 204508 / S288c) OX=559292 GN=RPS11B PE=1 SV=1	P0CX48	RPS11B	18 kDa	20	9	15	7	22	10
132	Small ribosomal subunit protein eS8B OS=Saccharomyces cerevisiae (strain ATCC 204508 / S288c) OX=559292 GN=RPS8B PE=1 SV=1	P0CX40	RPS8B	22 kDa	27	9	15	7	31	10
98	Protein GVP36 OS=Saccharomyces cerevisiae (strain ATCC 204508 / S288c) OX=559292 GN=GVP36 PE=1 SV=1	P40531	GVP36	37 kDa	33	14	15	9	20	10
198	26S proteasome regulatory subunit RPN9 OS=Saccharomyces cerevisiae (strain ATCC 204508 / S288c) OX=559292 GN=RPN9 PE=1 SV=1	Q04062	RPN9	46 kDa	17	11	15	9	34	16
560	Cluster of Protein transport protein SEC24 OS=Saccharomyces cerevisiae (strain ATCC 204508 / S288c) OX=559292 GN=SEC24 PE=1 SV=1 (P40482)	P40482 [2]	SEC24	104 kDa	0	0	14	9	0	0
139	Cluster of Large ribosomal subunit protein eL36B OS=Saccharomyces cerevisiae (strain ATCC 204508 / S288c) OX=559292 GN=RPL36B PE=1 SV=3 (O14455)	O14455 [2]	RPL36B	11 kDa	25	9	14	6	27	8
131	Large ribosomal subunit protein uL29A OS=Saccharomyces cerevisiae (strain ATCC 204508 / S288c) OX=559292 GN=RPL35A PE=1 SV=1	P0CX84	RPL35A	14 kDa	27	10	14	7	25	9
209	Small ribosomal subunit protein uS19 OS=Saccharomyces cerevisiae (strain ATCC 204508 / S288c) OX=559292 GN=RPS15 PE=1 SV=1	Q01855	RPS15	16 kDa	17	5	14	4	24	5
140	Large ribosomal subunit protein eL19A OS=Saccharomyces cerevisiae (strain ATCC 204508 / S288c) OX=559292 GN=RPL19A PE=1 SV=1	P0CX82	RPL19A	22 kDa	25	11	14	6	21	10
208	RNA annealing protein YRA1 OS=Saccharomyces cerevisiae (strain ATCC 204508 / S288c) OX=559292 GN=YRA1 PE=1 SV=2	Q12159	YRA1	25 kDa	17	8	14	7	6	3
286	Cruciform DNA-recognizing protein 1 OS=Saccharomyces cerevisiae (strain ATCC 204508 / S288c) OX=559292 GN=CRP1 PE=1 SV=1	P38845	CRP1	51 kDa	9	5	14	7	0	0
684	Transcriptional activator/repressor MOT3 OS=Saccharomyces cerevisiae (strain ATCC 204508 / S288c) OX=559292 GN=MOT3 PE=1 SV=1	P54785	MOT3	54 kDa	0	0	14	6	8	5
105	Nucleolar protein 58 OS=Saccharomyces cerevisiae (strain ATCC 204508 / S288c) OX=559292 GN=NOP58 PE=1 SV=1	Q12499	NOP58	57 kDa	32	16	14	8	28	14
203	Cluster of Potassium-activated aldehyde dehydrogenase, mitochondrial OS=Saccharomyces cerevisiae (strain ATCC 204508 / S288c) OX=559292 GN=ALD4 PE=1 SV=2 (P46367)	P46367 [2]	ALD4	57 kDa	17	11	14	9	16	9
618	Meiotic sister-chromatid recombination protein 6, mitochondrial OS=Saccharomyces cerevisiae (strain ATCC 204508 / S288c) OX=559292 GN=MSC6 PE=1 SV=1	Q08818	MSC6	80 kDa	0	0	14	10	0	0
647	Protein transport protein SEC23 OS=Saccharomyces cerevisiae (strain ATCC 204508 / S288c) OX=559292 GN=SEC23 PE=1 SV=1	P15303	SEC23	85 kDa	0	0	14	8	0	0
525	Actin-related protein 5 OS=Saccharomyces cerevisiae (strain ATCC 204508 / S288c) OX=559292 GN=ARP5 PE=1 SV=1	P53946	ARP5	88 kDa	0	0	14	9	0	0
625	N-terminal acetyltransferase A complex subunit NAT1 OS=Saccharomyces cerevisiae (strain ATCC 204508 / S288c) OX=559292 GN=NAT1 PE=1 SV=2	P12945	NAT1	99 kDa	0	0	14	9	0	0
152	Cluster of Small ribosomal subunit protein eS10A OS=Saccharomyces cerevisiae (strain ATCC 204508 / S288c) OX=559292 GN=RPS10A PE=1 SV=1 (Q08745)	Q08745 [2]	RPS10A	13 kDa	23	3	13	3	19	4
151	Cluster of Large ribosomal subunit protein uL24B OS=Saccharomyces cerevisiae (strain ATCC 204508 / S288c) OX=559292 GN=RPL26B PE=1 SV=2 (P53221)	P53221 [2]	RPL26B	14 kDa	23	11	13	8	22	10
311	Histone H2B.2 OS=Saccharomyces cerevisiae (strain ATCC 204508 / S288c) OX=559292 GN=HTB2 PE=1 SV=2	P02294	HTB2	14 kDa	8	3	13	4	7	3
53	Cluster of Ubiquitin-ribosomal protein eS31 fusion protein OS=Saccharomyces cerevisiae (strain ATCC 204508 / S288c) OX=559292 GN=RPS31 PE=1 SV=3 (P05759)	P05759 [2]	RPS31	17 kDa	48	10	13	6	39	12
651	Regulator of Ty1 transposition protein 102 OS=Saccharomyces cerevisiae (strain ATCC 204508 / S288c) OX=559292 GN=RTT102 PE=1 SV=2	P53330	RTT102	18 kDa	0	0	13	5	0	0
656	Replication factor A protein 2 OS=Saccharomyces cerevisiae (strain ATCC 204508 / S288c) OX=559292 GN=RFA2 PE=1 SV=1	P26754	RFA2	30 kDa	0	0	13	6	0	0
297	Ubiquitin carboxyl-terminal hydrolase RPN11 OS=Saccharomyces cerevisiae (strain ATCC 204508 / S288c) OX=559292 GN=RPN11 PE=1 SV=1	P43588	RPN11	34 kDa	9	4	13	7	18	8
440	Sphingolipid long chain base-responsive protein LSP1 OS=Saccharomyces cerevisiae (strain ATCC 204508 / S288c) OX=559292 GN=LSP1 PE=1 SV=1	Q12230	LSP1	38 kDa	4	3	13	7	4	3
532	Apurinic-apyrimidinic endonuclease 1 OS=Saccharomyces cerevisiae (strain ATCC 204508 / S288c) OX=559292 GN=APN1 PE=1 SV=4	P22936	APN1	41 kDa	0	0	13	9	0	0
337	Retrograde regulation protein 2 OS=Saccharomyces cerevisiae (strain ATCC 204508 / S288c) OX=559292 GN=RTG2 PE=1 SV=2	P32608	RTG2	66 kDa	7	5	13	9	15	9
550	Chromatin structure-remodeling complex subunit RSC4 OS=Saccharomyces cerevisiae (strain ATCC 204508 / S288c) OX=559292 GN=RSC4 PE=1 SV=2	Q02206	RSC4	72 kDa	0	0	13	8	0	0
7	Nucleolar protein NET1 OS=Saccharomyces cerevisiae (strain ATCC 204508 / S288c) OX=559292 GN=NET1 PE=1 SV=1	P47035	NET1	129 kDa	196	63	12	9	10	7
279	Histone H2A.1 OS=Saccharomyces cerevisiae (strain ATCC 204508 / S288c) OX=559292 GN=HTA1 PE=1 SV=2	P04911 (+1)	HTA1	14 kDa	10	3	12	4	5	3
143	Small ribosomal subunit protein uS9A OS=Saccharomyces cerevisiae (strain ATCC 204508 / S288c) OX=559292 GN=RPS16A PE=1 SV=1	P0CX51	RPS16A	16 kDa	25	11	12	7	27	10
164	Large ribosomal subunit protein uL15 OS=Saccharomyces cerevisiae (strain ATCC 204508 / S288c) OX=559292 GN=RPL28 PE=1 SV=3	P02406	RPL28	17 kDa	21	7	12	6	19	7
169	Cluster of Large ribosomal subunit protein eL24A OS=Saccharomyces cerevisiae (strain ATCC 204508 / S288c) OX=559292 GN=RPL24A PE=1 SV=1 (P04449)	P04449 [2]	RPL24A	18 kDa	20	7	12	5	20	7
202	Cluster of Large ribosomal subunit protein eL21A OS=Saccharomyces cerevisiae (strain ATCC 204508 / S288c) OX=559292 GN=RPL21A PE=1 SV=1 (Q02753)	Q02753 [2]	RPL21A	18 kDa	17	8	12	5	20	8
85	Heat shock protein 26 OS=Saccharomyces cerevisiae (strain ATCC 204508 / S288c) OX=559292 GN=HSP26 PE=1 SV=3	P15992	HSP26	24 kDa	36	13	12	8	30	13
187	Mitochondrial genome maintenance protein MGM101 OS=Saccharomyces cerevisiae (strain ATCC 204508 / S288c) OX=559292 GN=MGM101 PE=1 SV=1	P32787	MGM101	30 kDa	19	9	12	7	16	8
59	Isocitrate dehydrogenase [NAD] subunit 1, mitochondrial OS=Saccharomyces cerevisiae (strain ATCC 204508 / S288c) OX=559292 GN=IDH1 PE=1 SV=2	P28834	IDH1	39 kDa	45	19	12	8	36	16
566	Cruciform cutting endonuclease 1, mitochondrial OS=Saccharomyces cerevisiae (strain ATCC 204508 / S288c) OX=559292 GN=CCE1 PE=1 SV=1	Q03702	CCE1	41 kDa	0	0	12	6	0	0
660	Retrograde regulation protein 3 OS=Saccharomyces cerevisiae (strain ATCC 204508 / S288c) OX=559292 GN=RTG3 PE=1 SV=2	P38165	RTG3	54 kDa	0	0	12	7	0	0
628	Nuclear segregation protein BFR1 OS=Saccharomyces cerevisiae (strain ATCC 204508 / S288c) OX=559292 GN=BFR1 PE=1 SV=1	P38934	BFR1	55 kDa	0	0	12	8	0	0
325	Eukaryotic translation initiation factor 2 subunit gamma OS=Saccharomyces cerevisiae (strain ATCC 204508 / S288c) OX=559292 GN=GCD11 PE=1 SV=1	P32481	GCD11	58 kDa	7	5	12	7	8	6
220	Cluster of Large ribosomal subunit protein eL31A OS=Saccharomyces cerevisiae (strain ATCC 204508 / S288c) OX=559292 GN=RPL31A PE=1 SV=1 (P0C2H8)	P0C2H8 [2]	RPL31A	13 kDa	15	6	11	5	11	5
225	Small ribosomal subunit protein uS8A OS=Saccharomyces cerevisiae (strain ATCC 204508 / S288c) OX=559292 GN=RPS22A PE=1 SV=2	P0C0W1 (+1)	RPS22A	15 kDa	15	5	11	4	23	6
222	Large ribosomal subunit protein eL15A OS=Saccharomyces cerevisiae (strain ATCC 204508 / S288c) OX=559292 GN=RPL15A PE=1 SV=3	P05748	RPL15A	24 kDa	15	6	11	5	16	6
123	Small ribosomal subunit protein uS5 OS=Saccharomyces cerevisiae (strain ATCC 204508 / S288c) OX=559292 GN=RPS2 PE=1 SV=3	P25443	RPS2	27 kDa	28	10	11	5	28	8
68	Isocitrate dehydrogenase [NAD] subunit 2, mitochondrial OS=Saccharomyces cerevisiae (strain ATCC 204508 / S288c) OX=559292 GN=IDH2 PE=1 SV=1	P28241	IDH2	40 kDa	42	16	11	6	29	15
161	26S proteasome regulatory subunit 4 homolog OS=Saccharomyces cerevisiae (strain ATCC 204508 / S288c) OX=559292 GN=RPT2 PE=1 SV=3	P40327	RPT2	49 kDa	21	12	11	6	23	11
77	T-complex protein 1 subunit theta OS=Saccharomyces cerevisiae (strain ATCC 204508 / S288c) OX=559292 GN=CCT8 PE=1 SV=1	P47079	CCT8	62 kDa	39	23	11	6	34	17
374	25S rRNA (cytosine(2870)-C(5))-methyltransferase OS=Saccharomyces cerevisiae (strain ATCC 204508 / S288c) OX=559292 GN=NOP2 PE=1 SV=1	P40991	NOP2	70 kDa	5	4	11	7	5	3
536	ARS-binding factor 1 OS=Saccharomyces cerevisiae (strain ATCC 204508 / S288c) OX=559292 GN=ABF1 PE=1 SV=4	P14164	ABF1	82 kDa	0	0	11	6	0	0
600	Heat shock protein 70 homolog LHS1 OS=Saccharomyces cerevisiae (strain ATCC 204508 / S288c) OX=559292 GN=LHS1 PE=1 SV=1	P36016	LHS1	100 kDa	0	0	10	6	0	0
621	Non-histone chromosomal protein 6A OS=Saccharomyces cerevisiae (strain ATCC 204508 / S288c) OX=559292 GN=NHP6A PE=1 SV=1	P11632	NHP6A	11 kDa	0	0	10	5	0	0
622	Non-histone chromosomal protein 6B OS=Saccharomyces cerevisiae (strain ATCC 204508 / S288c) OX=559292 GN=NHP6B PE=1 SV=3	P11633	NHP6B	11 kDa	0	0	10	5	0	0
262	Small ribosomal subunit protein eS25B OS=Saccharomyces cerevisiae (strain ATCC 204508 / S288c) OX=559292 GN=RPS25B PE=1 SV=1	P0C0T4 (+1)	RPS25B	12 kDa	12	5	10	4	16	5
163	Large ribosomal subunit protein uL13A OS=Saccharomyces cerevisiae (strain ATCC 204508 / S288c) OX=559292 GN=RPL16A PE=1 SV=3	P26784	RPL16A	22 kDa	21	9	10	4	19	9
51	Orotidine 5'-phosphate decarboxylase OS=Saccharomyces cerevisiae (strain ATCC 204508 / S288c) OX=559292 GN=URA3 PE=1 SV=2	P03962	URA3	29 kDa	50	19	10	5	51	17
633	Pheromone receptor transcription factor OS=Saccharomyces cerevisiae (strain ATCC 204508 / S288c) OX=559292 GN=MCM1 PE=1 SV=2	P11746	MCM1	33 kDa	0	0	10	5	0	0
179	26S proteasome regulatory subunit RPN6 OS=Saccharomyces cerevisiae (strain ATCC 204508 / S288c) OX=559292 GN=RPN6 PE=1 SV=3	Q12377	RPN6	50 kDa	19	11	10	5	28	13
71	Tubulin beta chain OS=Saccharomyces cerevisiae (strain ATCC 204508 / S288c) OX=559292 GN=TUB2 PE=1 SV=2	P02557	TUB2	51 kDa	41	18	10	6	54	15
626	Nuclear and cytoplasmic polyadenylated RNA-binding protein PUB1 OS=Saccharomyces cerevisiae (strain ATCC 204508 / S288c) OX=559292 GN=PUB1 PE=1 SV=4	P32588	PUB1	51 kDa	0	0	10	6	4	2
664	Ribosome assembly protein RRB1 OS=Saccharomyces cerevisiae (strain ATCC 204508 / S288c) OX=559292 GN=RRB1 PE=1 SV=1	Q04225	RRB1	57 kDa	0	0	10	5	0	0
221	Importin subunit alpha OS=Saccharomyces cerevisiae (strain ATCC 204508 / S288c) OX=559292 GN=SRP1 PE=1 SV=1	Q02821	SRP1	60 kDa	15	7	10	8	3	2
272	26S proteasome regulatory subunit RPN3 OS=Saccharomyces cerevisiae (strain ATCC 204508 / S288c) OX=559292 GN=RPN3 PE=1 SV=5	P40016	RPN3	60 kDa	10	8	10	8	29	16
645	Protein SCP160 OS=Saccharomyces cerevisiae (strain ATCC 204508 / S288c) OX=559292 GN=SCP160 PE=1 SV=3	P06105	SCP160	135 kDa	0	0	9	7	0	0
697	Uncharacterized protein MRP8 OS=Saccharomyces cerevisiae (strain ATCC 204508 / S288c) OX=559292 GN=MRP8 PE=1 SV=1	P35719	MRP8	25 kDa	0	0	9	5	0	0
677	TATA-box-binding protein OS=Saccharomyces cerevisiae (strain ATCC 204508 / S288c) OX=559292 GN=SPT15 PE=1 SV=3	P13393	SPT15	27 kDa	0	0	9	4	0	0
166	Serine/threonine-protein phosphatase PP1-2 OS=Saccharomyces cerevisiae (strain ATCC 204508 / S288c) OX=559292 GN=GLC7 PE=1 SV=1	P32598	GLC7	36 kDa	21	11	9	5	33	14
107	Actin OS=Saccharomyces cerevisiae (strain ATCC 204508 / S288c) OX=559292 GN=ACT1 PE=1 SV=1	P60010	ACT1	42 kDa	31	14	9	6	36	14
601	Heterogeneous nuclear rnp K-like protein 2 OS=Saccharomyces cerevisiae (strain ATCC 204508 / S288c) OX=559292 GN=HEK2 PE=1 SV=1	P38199	HEK2	42 kDa	0	0	9	5	4	3
480	Protein phosphatase PP2A regulatory subunit A OS=Saccharomyces cerevisiae (strain ATCC 204508 / S288c) OX=559292 GN=TPD3 PE=1 SV=3	P31383	TPD3	71 kDa	3	2	9	5	15	10
691	U6 snRNA-associated Sm-like protein LSm6 OS=Saccharomyces cerevisiae (strain ATCC 204508 / S288c) OX=559292 GN=LSM6 PE=1 SV=2	Q06406	LSM6	9 kDa	0	0	9	5	0	0
234	Importin subunit beta-1 OS=Saccharomyces cerevisiae (strain ATCC 204508 / S288c) OX=559292 GN=KAP95 PE=1 SV=1	Q06142	KAP95	95 kDa	14	9	9	6	5	3
184	Large ribosomal subunit protein P2B OS=Saccharomyces cerevisiae (strain ATCC 204508 / S288c) OX=559292 GN=RPP2B PE=1 SV=2	P02400	RPP2B	11 kDa	19	7	8	5	14	6
256	Large ribosomal subunit protein eL22A OS=Saccharomyces cerevisiae (strain ATCC 204508 / S288c) OX=559292 GN=RPL22A PE=1 SV=3	P05749	RPL22A	14 kDa	12	3	8	3	15	3
693	Ubiquitin carboxyl-terminal hydrolase 15 OS=Saccharomyces cerevisiae (strain ATCC 204508 / S288c) OX=559292 GN=UBP15 PE=1 SV=1	P50101	UBP15	144 kDa	0	0	8	6	10	7
298	UV excision repair protein RAD23 OS=Saccharomyces cerevisiae (strain ATCC 204508 / S288c) OX=559292 GN=RAD23 PE=1 SV=1	P32628	RAD23	42 kDa	9	5	8	3	9	4
362	Peptidyl-prolyl cis-trans isomerase CPR6 OS=Saccharomyces cerevisiae (strain ATCC 204508 / S288c) OX=559292 GN=CPR6 PE=1 SV=1	P53691	CPR6	42 kDa	6	3	8	5	0	0
670	Serine/arginine (SR)-type shuttling mRNA binding protein NPL3 OS=Saccharomyces cerevisiae (strain ATCC 204508 / S288c) OX=559292 GN=NPL3 PE=1 SV=1	Q01560	NPL3	45 kDa	0	0	8	3	0	0
520	1,3-beta-glucanosyltransferase GAS5 OS=Saccharomyces cerevisiae (strain ATCC 204508 / S288c) OX=559292 GN=GAS5 PE=1 SV=1	Q08193	GAS5	52 kDa	0	0	8	4	0	0
181	Adenylyl cyclase-associated protein OS=Saccharomyces cerevisiae (strain ATCC 204508 / S288c) OX=559292 GN=SRV2 PE=1 SV=1	P17555	SRV2	58 kDa	19	9	8	5	15	10
682	Transcription initiation factor TFIID subunit 6 OS=Saccharomyces cerevisiae (strain ATCC 204508 / S288c) OX=559292 GN=TAF6 PE=1 SV=1	P53040	TAF6	58 kDa	0	0	8	6	0	0
592	General negative regulator of transcription subunit 5 OS=Saccharomyces cerevisiae (strain ATCC 204508 / S288c) OX=559292 GN=NOT5 PE=1 SV=1	Q12514	NOT5	66 kDa	0	0	8	5	0	0
58	Cluster of Succinate dehydrogenase [ubiquinone] flavoprotein subunit 2, mitochondrial OS=Saccharomyces cerevisiae (strain ATCC 204508 / S288c) OX=559292 GN=YJL045W PE=3 SV=1 (P47052)	P47052 [2]	YJL045W	69 kDa	45	22	8	5	30	15
43	Acetolactate synthase catalytic subunit, mitochondrial OS=Saccharomyces cerevisiae (strain ATCC 204508 / S288c) OX=559292 GN=ILV2 PE=1 SV=1	P07342	ILV2	75 kDa	56	22	8	5	45	19
686	Transcriptional regulator CRZ1 OS=Saccharomyces cerevisiae (strain ATCC 204508 / S288c) OX=559292 GN=CRZ1 PE=1 SV=1	P53968	CRZ1	76 kDa	0	0	8	6	0	0
448	ATP-dependent helicase NAM7 OS=Saccharomyces cerevisiae (strain ATCC 204508 / S288c) OX=559292 GN=NAM7 PE=1 SV=1	P30771	NAM7	109 kDa	3	3	7	4	2	2
55	Clustered mitochondria protein 1 OS=Saccharomyces cerevisiae (strain ATCC 204508 / S288c) OX=559292 GN=CLU1 PE=1 SV=1	Q03690	CLU1	145 kDa	47	28	7	6	35	22
289	Large ribosomal subunit protein eL32 OS=Saccharomyces cerevisiae (strain ATCC 204508 / S288c) OX=559292 GN=RPL32 PE=1 SV=1	P38061	RPL32	15 kDa	9	4	7	3	11	4
246	Small ribosomal subunit protein uS12A OS=Saccharomyces cerevisiae (strain ATCC 204508 / S288c) OX=559292 GN=RPS23A PE=1 SV=1	P0CX29	RPS23A	16 kDa	13	6	7	3	23	6
659	Retrograde regulation protein 1 OS=Saccharomyces cerevisiae (strain ATCC 204508 / S288c) OX=559292 GN=RTG1 PE=1 SV=2	P32607	RTG1	19 kDa	0	0	7	3	0	0
676	TATA-binding protein-associated factor MOT1 OS=Saccharomyces cerevisiae (strain ATCC 204508 / S288c) OX=559292 GN=MOT1 PE=1 SV=1	P32333	MOT1	210 kDa	0	0	7	6	0	0
578	E3 ubiquitin-protein ligase UBR1 OS=Saccharomyces cerevisiae (strain ATCC 204508 / S288c) OX=559292 GN=UBR1 PE=1 SV=1	P19812	UBR1	225 kDa	0	0	7	6	13	10
317	Regulator of ribosome biosynthesis OS=Saccharomyces cerevisiae (strain ATCC 204508 / S288c) OX=559292 GN=RRS1 PE=1 SV=1	Q08746	RRS1	23 kDa	8	4	7	3	6	3
602	High mobility group protein 1 OS=Saccharomyces cerevisiae (strain ATCC 204508 / S288c) OX=559292 GN=HMO1 PE=1 SV=1	Q03973	HMO1	28 kDa	0	0	7	4	0	0
672	Single-stranded nucleic acid-binding protein OS=Saccharomyces cerevisiae (strain ATCC 204508 / S288c) OX=559292 GN=SBP1 PE=1 SV=2	P10080	SBP1	33 kDa	0	0	7	4	0	0
122	Pyruvate dehydrogenase E1 component subunit beta, mitochondrial OS=Saccharomyces cerevisiae (strain ATCC 204508 / S288c) OX=559292 GN=PDB1 PE=1 SV=2	P32473	PDB1	40 kDa	28	12	7	4	28	12
595	Glutamine synthetase OS=Saccharomyces cerevisiae (strain ATCC 204508 / S288c) OX=559292 GN=GLN1 PE=1 SV=4	P32288	GLN1	42 kDa	0	0	7	4	0	0
188	Nucleolar protein 13 OS=Saccharomyces cerevisiae (strain ATCC 204508 / S288c) OX=559292 GN=NOP13 PE=1 SV=2	P53883	NOP13	46 kDa	19	12	7	6	13	9
99	26S proteasome regulatory subunit 6A OS=Saccharomyces cerevisiae (strain ATCC 204508 / S288c) OX=559292 GN=RPT5 PE=1 SV=3	P33297	RPT5	48 kDa	32	19	7	4	43	20
598	Guanine nucleotide exchange factor SRM1 OS=Saccharomyces cerevisiae (strain ATCC 204508 / S288c) OX=559292 GN=SRM1 PE=1 SV=1	P21827	SRM1	53 kDa	0	0	7	4	0	0
500	Immunoglobulin G-binding protein A OS=Staphylococcus aureus (strain NCTC 8325 / PS 47) OX=93061 GN=spa	P02976	spa	56 kDa	2	2	7	3	0	0
109	ATP synthase subunit alpha, mitochondrial OS=Saccharomyces cerevisiae (strain ATCC 204508 / S288c) OX=559292 GN=ATP1 PE=1 SV=5	P07251	ATP1	59 kDa	30	18	7	5	36	19
342	Small ribosomal subunit protein uS14A OS=Saccharomyces cerevisiae (strain ATCC 204508 / S288c) OX=559292 GN=RPS29A PE=1 SV=3	P41057	RPS29A	7 kDa	7	4	7	3	12	5
368	Small ribosomal subunit protein uS14B OS=Saccharomyces cerevisiae (strain ATCC 204508 / S288c) OX=559292 GN=RPS29B PE=1 SV=3	P41058	RPS29B	7 kDa	6	2	7	2	8	3
293	Small ribosomal subunit protein eS28A OS=Saccharomyces cerevisiae (strain ATCC 204508 / S288c) OX=559292 GN=RPS28A PE=1 SV=1	Q3E7X9	RPS28A	8 kDa	9	3	7	4	12	4
554	Cluster of Dynamin-related protein DNM1 OS=Saccharomyces cerevisiae (strain ATCC 204508 / S288c) OX=559292 GN=DNM1 PE=1 SV=1 (P54861)	P54861 [2]	DNM1	85 kDa	0	0	7	5	0	0
160	Uncharacterized RNA-binding protein YGR250C OS=Saccharomyces cerevisiae (strain ATCC 204508 / S288c) OX=559292 GN=YGR250C PE=1 SV=1	P53316	YGR250C	90 kDa	22	14	7	4	14	8
172	Large ribosomal subunit protein eL43B OS=Saccharomyces cerevisiae (strain ATCC 204508 / S288c) OX=559292 GN=RPL43B PE=1 SV=1	P0CX26	RPL43B	10 kDa	20	6	6	3	13	5
637	Pre-rRNA-processing protein FHL1 OS=Saccharomyces cerevisiae (strain ATCC 204508 / S288c) OX=559292 GN=FHL1 PE=1 SV=1	P39521	FHL1	104 kDa	0	0	6	4	0	0
257	Large ribosomal subunit protein P2A OS=Saccharomyces cerevisiae (strain ATCC 204508 / S288c) OX=559292 GN=RPP2A PE=1 SV=1	P05319	RPP2A	11 kDa	12	4	6	3	8	4
252	Cluster of Large ribosomal subunit protein eL33A OS=Saccharomyces cerevisiae (strain ATCC 204508 / S288c) OX=559292 GN=RPL33A PE=1 SV=3 (P05744)	P05744 [2]	RPL33A	12 kDa	12	6	6	4	13	6
271	26S proteasome regulatory subunit RPN13 OS=Saccharomyces cerevisiae (strain ATCC 204508 / S288c) OX=559292 GN=RPN13 PE=1 SV=1	O13563	RPN13	18 kDa	10	4	6	3	8	3
255	Large ribosomal subunit protein eL18A OS=Saccharomyces cerevisiae (strain ATCC 204508 / S288c) OX=559292 GN=RPL18A PE=1 SV=1	P0CX49	RPL18A	21 kDa	12	6	6	4	13	7
185	Large ribosomal subunit protein uL13B OS=Saccharomyces cerevisiae (strain ATCC 204508 / S288c) OX=559292 GN=RPL16B PE=1 SV=3	P26785	RPL16B	22 kDa	19	8	6	4	19	9
667	RNA annealing protein YRA2 OS=Saccharomyces cerevisiae (strain ATCC 204508 / S288c) OX=559292 GN=YRA2 PE=1 SV=1	P36036	YRA2	24 kDa	0	0	6	4	0	0
623	Non-histone protein 10 OS=Saccharomyces cerevisiae (strain ATCC 204508 / S288c) OX=559292 GN=NHP10 PE=1 SV=1	Q03435	NHP10	24 kDa	0	0	6	3	0	0
318	RNA-binding protein SGN1 OS=Saccharomyces cerevisiae (strain ATCC 204508 / S288c) OX=559292 GN=SGN1 PE=1 SV=1	P40561	SGN1	29 kDa	8	4	6	4	2	2
436	Ribosome biogenesis protein RPF2 OS=Saccharomyces cerevisiae (strain ATCC 204508 / S288c) OX=559292 GN=RPF2 PE=1 SV=1	P36160	RPF2	40 kDa	4	3	6	3	4	2
165	S-adenosylmethionine synthase 1 OS=Saccharomyces cerevisiae (strain ATCC 204508 / S288c) OX=559292 GN=SAM1 PE=1 SV=2	P10659	SAM1	42 kDa	21	12	6	3	26	14
694	Ubiquitin-binding protein CUE5 OS=Saccharomyces cerevisiae (strain ATCC 204508 / S288c) OX=559292 GN=CUE5 PE=1 SV=1	Q08412	CUE5	47 kDa	0	0	6	4	0	0
92	26S proteasome subunit RPT4 OS=Saccharomyces cerevisiae (strain ATCC 204508 / S288c) OX=559292 GN=RPT4 PE=1 SV=4	P53549	RPT4	49 kDa	34	15	6	3	32	15
556	Cluster of Inosine-5'-monophosphate dehydrogenase 3 OS=Saccharomyces cerevisiae (strain ATCC 204508 / S288c) OX=559292 GN=IMD3 PE=1 SV=1 (P50095)	P50095 [3]	IMD3	57 kDa	0	0	6	3	0	0
389	Large ribosomal subunit protein eL39 OS=Saccharomyces cerevisiae (strain ATCC 204508 / S288c) OX=559292 GN=RPL39 PE=1 SV=3	P04650	RPL39	6 kDa	5	2	6	2	4	2
653	Regulatory protein PHO2 OS=Saccharomyces cerevisiae (strain ATCC 204508 / S288c) OX=559292 GN=PHO2 PE=1 SV=1	P07269	PHO2	63 kDa	0	0	6	4	0	0
322	Aspartate--tRNA ligase, cytoplasmic OS=Saccharomyces cerevisiae (strain ATCC 204508 / S288c) OX=559292 GN=DPS1 PE=1 SV=3	P04802	DPS1	64 kDa	7	6	6	5	18	11
688	U3 small nucleolar RNA-associated protein 9 OS=Saccharomyces cerevisiae (strain ATCC 204508 / S288c) OX=559292 GN=UTP9 PE=1 SV=1	P38882	UTP9	65 kDa	0	0	6	4	0	0
316	Pumilio homology domain family member 6 OS=Saccharomyces cerevisiae (strain ATCC 204508 / S288c) OX=559292 GN=PUF6 PE=1 SV=1	Q04373	PUF6	75 kDa	8	5	6	4	11	7
681	Transcription initiation factor TFIID subunit 5 OS=Saccharomyces cerevisiae (strain ATCC 204508 / S288c) OX=559292 GN=TAF5 PE=1 SV=1	P38129	TAF5	89 kDa	0	0	6	5	0	0
174	Post-transcriptional regulator MKT1 OS=Saccharomyces cerevisiae (strain ATCC 204508 / S288c) OX=559292 GN=MKT1 PE=1 SV=2	P40850	MKT1	94 kDa	20	11	6	4	20	12
547	Chromatin structure-remodeling complex protein RSC3 OS=Saccharomyces cerevisiae (strain ATCC 204508 / S288c) OX=559292 GN=RSC3 PE=1 SV=1	Q06639	RSC3	102 kDa	0	0	5	4	0	0
689	U6 snRNA-associated Sm-like protein LSm2 OS=Saccharomyces cerevisiae (strain ATCC 204508 / S288c) OX=559292 GN=LSM2 PE=1 SV=1	P38203	LSM2	11 kDa	0	0	5	3	0	0
588	FACT complex subunit SPT16 OS=Saccharomyces cerevisiae (strain ATCC 204508 / S288c) OX=559292 GN=SPT16 PE=1 SV=1	P32558	SPT16	119 kDa	0	0	5	4	0	0
657	Replication factor A protein 3 OS=Saccharomyces cerevisiae (strain ATCC 204508 / S288c) OX=559292 GN=RFA3 PE=1 SV=1	P26755	RFA3	14 kDa	0	0	5	4	0	0
215	Large ribosomal subunit protein uL23 OS=Saccharomyces cerevisiae (strain ATCC 204508 / S288c) OX=559292 GN=RPL25 PE=1 SV=4	P04456	RPL25	16 kDa	16	5	5	2	13	6
679	Transcription elongation factor SPT6 OS=Saccharomyces cerevisiae (strain ATCC 204508 / S288c) OX=559292 GN=SPT6 PE=1 SV=1	P23615	SPT6	168 kDa	0	0	5	4	0	0
690	U6 snRNA-associated Sm-like protein LSm4 OS=Saccharomyces cerevisiae (strain ATCC 204508 / S288c) OX=559292 GN=LSM4 PE=1 SV=1	P40070	LSM4	21 kDa	0	0	5	3	0	0
608	Ino eighty subunit 3 OS=Saccharomyces cerevisiae (strain ATCC 204508 / S288c) OX=559292 GN=IES3 PE=1 SV=1	Q12345	IES3	28 kDa	0	0	5	3	0	0
624	N-terminal acetyltransferase A complex catalytic subunit ARD1 OS=Saccharomyces cerevisiae (strain ATCC 204508 / S288c) OX=559292 GN=ARD1 PE=1 SV=2	P07347	ARD1	28 kDa	0	0	5	3	0	0
240	26S proteasome regulatory subunit RPN12 OS=Saccharomyces cerevisiae (strain ATCC 204508 / S288c) OX=559292 GN=RPN12 PE=1 SV=3	P32496	RPN12	32 kDa	13	6	5	3	17	9
190	Ribosome-interacting GTPase 1 OS=Saccharomyces cerevisiae (strain ATCC 204508 / S288c) OX=559292 GN=RBG1 PE=1 SV=1	P39729	RBG1	41 kDa	19	11	5	4	5	3
409	Assembly chaperone of RPL4 OS=Saccharomyces cerevisiae (strain ATCC 204508 / S288c) OX=559292 GN=ACL4 PE=1 SV=1	Q03771	ACL4	43 kDa	4	3	5	3	0	0
223	Nucleosome assembly protein OS=Saccharomyces cerevisiae (strain ATCC 204508 / S288c) OX=559292 GN=NAP1 PE=1 SV=2	P25293	NAP1	48 kDa	15	7	5	3	15	9
248	26S proteasome regulatory subunit RPN7 OS=Saccharomyces cerevisiae (strain ATCC 204508 / S288c) OX=559292 GN=RPN7 PE=1 SV=3	Q06103	RPN7	49 kDa	12	8	5	4	24	13
295	Threonine--tRNA ligase, cytoplasmic OS=Saccharomyces cerevisiae (strain ATCC 204508 / S288c) OX=559292 GN=THS1 PE=1 SV=2	P04801	THS1	85 kDa	9	5	5	3	8	5
301	Cluster of Large ribosomal subunit protein eL37B OS=Saccharomyces cerevisiae (strain ATCC 204508 / S288c) OX=559292 GN=RPL37B PE=1 SV=2 (P51402)	P51402 [2]	RPL37B	10 kDa	8	4	4	4	9	4
658	Resistance to glucose repression protein 1 OS=Saccharomyces cerevisiae (strain ATCC 204508 / S288c) OX=559292 GN=REG1 PE=1 SV=1	Q00816	REG1	113 kDa	0	0	4	3	0	0
587	Exosome complex exonuclease DIS3 OS=Saccharomyces cerevisiae (strain ATCC 204508 / S288c) OX=559292 GN=DIS3 PE=1 SV=1	Q08162	DIS3	114 kDa	0	0	4	3	0	0
692	U6 snRNA-associated Sm-like protein LSm7 OS=Saccharomyces cerevisiae (strain ATCC 204508 / S288c) OX=559292 GN=LSM7 PE=1 SV=2	P53905	LSM7	13 kDa	0	0	4	2	0	0
341	Small ribosomal subunit protein eS26A OS=Saccharomyces cerevisiae (strain ATCC 204508 / S288c) OX=559292 GN=RPS26A PE=1 SV=1	P39938	RPS26A	14 kDa	7	3	4	2	0	0
425	Large ribosomal subunit protein eL34B OS=Saccharomyces cerevisiae (strain ATCC 204508 / S288c) OX=559292 GN=RPL34B PE=1 SV=1	P40525 (+1)	RPL34B	14 kDa	4	3	4	2	5	3
357	Large ribosomal subunit protein bL12m OS=Saccharomyces cerevisiae (strain ATCC 204508 / S288c) OX=559292 GN=MNP1 PE=1 SV=1	P53163	MNP1	21 kDa	6	2	4	2	5	2
555	Cluster of GTP-binding nuclear protein GSP1/CNR1 OS=Saccharomyces cerevisiae (strain ATCC 204508 / S288c) OX=559292 GN=GSP1 PE=1 SV=1 (P32835)	P32835 [2]	GSP1	25 kDa	0	0	4	2	12	7
269	Ribosome assembly factor MRT4 OS=Saccharomyces cerevisiae (strain ATCC 204508 / S288c) OX=559292 GN=MRT4 PE=1 SV=1	P33201	MRT4	27 kDa	11	6	4	2	20	12
467	Large ribosomal subunit protein mL57 OS=Saccharomyces cerevisiae (strain ATCC 204508 / S288c) OX=559292 GN=MRPL15 PE=1 SV=3	P36523	MRPL15	28 kDa	3	2	4	2	3	2
168	Casein kinase II subunit alpha' OS=Saccharomyces cerevisiae (strain ATCC 204508 / S288c) OX=559292 GN=CKA2 PE=1 SV=2	P19454	CKA2	39 kDa	20	10	4	3	5	2
545	Cell wall protein ECM33 OS=Saccharomyces cerevisiae (strain ATCC 204508 / S288c) OX=559292 GN=ECM33 PE=1 SV=3	P38248	ECM33	44 kDa	0	0	4	2	0	0
83	26S proteasome regulatory subunit 6B homolog OS=Saccharomyces cerevisiae (strain ATCC 204508 / S288c) OX=559292 GN=RPT3 PE=1 SV=2	P33298	RPT3	48 kDa	36	15	4	3	46	16
609	Intron-encoded DNA endonuclease aI3 OS=Saccharomyces cerevisiae (strain ATCC 204508 / S288c) OX=559292 GN=AI3 PE=1 SV=3	P03877	AI3	48 kDa	0	0	4	3	0	0
104	Multifunctional tryptophan biosynthesis protein OS=Saccharomyces cerevisiae (strain ATCC 204508 / S288c) OX=559292 GN=TRP3 PE=1 SV=2	P00937	TRP3	53 kDa	32	15	4	2	24	13
42	Nucleolar protein 56 OS=Saccharomyces cerevisiae (strain ATCC 204508 / S288c) OX=559292 GN=NOP56 PE=1 SV=1	Q12460	NOP56	57 kDa	57	22	4	3	39	16
399	Ribosome-associated complex subunit SSZ1 OS=Saccharomyces cerevisiae (strain ATCC 204508 / S288c) OX=559292 GN=SSZ1 PE=1 SV=2	P38788	SSZ1	58 kDa	5	4	4	3	16	10
439	Small ribosomal subunit protein eS30B OS=Saccharomyces cerevisiae (strain ATCC 204508 / S288c) OX=559292 GN=RPS30B PE=1 SV=1	P0CX34	RPS30B	7 kDa	4	2	4	2	5	3
582	Eukaryotic translation initiation factor 2A OS=Saccharomyces cerevisiae (strain ATCC 204508 / S288c) OX=559292 GN=YGR054W PE=1 SV=1	P53235	YGR054W	71 kDa	0	0	4	2	0	0
403	Vacuolar protein sorting-associated protein 1 OS=Saccharomyces cerevisiae (strain ATCC 204508 / S288c) OX=559292 GN=VPS1 PE=1 SV=2	P21576	VPS1	79 kDa	5	4	4	3	10	7
654	Regulatory protein SWI6 OS=Saccharomyces cerevisiae (strain ATCC 204508 / S288c) OX=559292 GN=SWI6 PE=1 SV=1	P09959	SWI6	91 kDa	0	0	4	3	0	0
576	DNA-binding protein REB1 OS=Saccharomyces cerevisiae (strain ATCC 204508 / S288c) OX=559292 GN=REB1 PE=1 SV=2	P21538	REB1	92 kDa	0	0	4	3	0	0
565	Coatomer subunit beta OS=Saccharomyces cerevisiae (strain ATCC 204508 / S288c) OX=559292 GN=SEC26 PE=1 SV=2	P41810	SEC26	109 kDa	0	0	3	3	17	10
267	DUB-associated factor 1 OS=Saccharomyces cerevisiae (strain ATCC 204508 / S288c) OX=559292 GN=DUF1 PE=1 SV=1	Q99247	DUF1	125 kDa	11	8	3	3	6	5
673	Small nuclear ribonucleoprotein Sm D2 OS=Saccharomyces cerevisiae (strain ATCC 204508 / S288c) OX=559292 GN=SMD2 PE=1 SV=2	Q06217	SMD2	13 kDa	0	0	3	2	0	0
674	Small nuclear ribonucleoprotein-associated protein B OS=Saccharomyces cerevisiae (strain ATCC 204508 / S288c) OX=559292 GN=SMB1 PE=1 SV=1	P40018	SMB1	22 kDa	0	0	3	2	2	2
579	Elongation factor 1-beta OS=Saccharomyces cerevisiae (strain ATCC 204508 / S288c) OX=559292 GN=EFB1 PE=1 SV=4	P32471	EFB1	23 kDa	0	0	3	2	0	0
305	Eukaryotic translation initiation factor 2 subunit alpha OS=Saccharomyces cerevisiae (strain ATCC 204508 / S288c) OX=559292 GN=SUI2 PE=1 SV=1	P20459	SUI2	35 kDa	8	3	3	3	9	5
275	DNA-directed RNA polymerases I and III subunit RPAC1 OS=Saccharomyces cerevisiae (strain ATCC 204508 / S288c) OX=559292 GN=RPC40 PE=1 SV=1	P07703	RPC40	38 kDa	10	5	3	3	14	9
343	Translation machinery-associated protein 46 OS=Saccharomyces cerevisiae (strain ATCC 204508 / S288c) OX=559292 GN=TMA46 PE=1 SV=2	Q12000	TMA46	40 kDa	7	4	3	2	4	3
194	Cluster of Serine/threonine-protein phosphatase PP2A-2 catalytic subunit OS=Saccharomyces cerevisiae (strain ATCC 204508 / S288c) OX=559292 GN=PPH22 PE=1 SV=1 (P23595)	P23595 [2]	PPH22	43 kDa	18	9	3	2	21	11
351	Cystathionine gamma-lyase OS=Saccharomyces cerevisiae (strain ATCC 204508 / S288c) OX=559292 GN=CYS3 PE=1 SV=2	P31373	CYS3	43 kDa	6	4	3	2	13	7
145	Casein kinase II subunit alpha OS=Saccharomyces cerevisiae (strain ATCC 204508 / S288c) OX=559292 GN=CKA1 PE=1 SV=1	P15790	CKA1	45 kDa	24	12	3	3	0	0
552	Chromatin structure-remodeling complex subunit SFH1 OS=Saccharomyces cerevisiae (strain ATCC 204508 / S288c) OX=559292 GN=SFH1 PE=1 SV=1	Q06168	SFH1	49 kDa	0	0	3	2	0	0
89	Tubulin alpha-1 chain OS=Saccharomyces cerevisiae (strain ATCC 204508 / S288c) OX=559292 GN=TUB1 PE=1 SV=2	P09733	TUB1	50 kDa	36	15	3	2	40	14
126	Tubulin alpha-3 chain OS=Saccharomyces cerevisiae (strain ATCC 204508 / S288c) OX=559292 GN=TUB3 PE=1 SV=1	P09734	TUB3	50 kDa	28	12	3	2	32	12
572	Dihydrolipoyl dehydrogenase, mitochondrial OS=Saccharomyces cerevisiae (strain ATCC 204508 / S288c) OX=559292 GN=LPD1 PE=1 SV=1	P09624	LPD1	54 kDa	0	0	3	2	0	0
97	Cluster of Pyruvate kinase 1 OS=Saccharomyces cerevisiae (strain ATCC 204508 / S288c) OX=559292 GN=CDC19 PE=1 SV=2 (P00549)	P00549 [2]	CDC19	55 kDa	33	15	3	2	30	16
115	Rotenone-insensitive NADH-ubiquinone oxidoreductase, mitochondrial OS=Saccharomyces cerevisiae (strain ATCC 204508 / S288c) OX=559292 GN=NDI1 PE=1 SV=1	P32340	NDI1	57 kDa	29	15	3	3	28	13
101	D-arabinono-1,4-lactone oxidase OS=Saccharomyces cerevisiae (strain ATCC 204508 / S288c) OX=559292 GN=ALO1 PE=1 SV=1	P54783	ALO1	59 kDa	32	15	3	3	37	18
680	Transcription factor SPT8 OS=Saccharomyces cerevisiae (strain ATCC 204508 / S288c) OX=559292 GN=SPT8 PE=1 SV=1	P38915	SPT8	66 kDa	0	0	3	2	0	0
683	Transcriptional activator HAA1 OS=Saccharomyces cerevisiae (strain ATCC 204508 / S288c) OX=559292 GN=HAA1 PE=1 SV=1	Q12753	HAA1	77 kDa	0	0	3	3	0	0
180	Acetyl-coenzyme A synthetase 1 OS=Saccharomyces cerevisiae (strain ATCC 204508 / S288c) OX=559292 GN=ACS1 PE=1 SV=2	Q01574	ACS1	79 kDa	19	11	3	2	8	5
407	AP-1 complex subunit beta-1 OS=Saccharomyces cerevisiae (strain ATCC 204508 / S288c) OX=559292 GN=APL2 PE=1 SV=1	P36000	APL2	82 kDa	4	2	3	3	9	6
196	Large ribosomal subunit protein eL38 OS=Saccharomyces cerevisiae (strain ATCC 204508 / S288c) OX=559292 GN=RPL38 PE=1 SV=1	P49167	RPL38	9 kDa	18	5	3	2	20	5
700	Vacuolar import and degradation protein 22 OS=Saccharomyces cerevisiae (strain ATCC 204508 / S288c) OX=559292 GN=VID22 PE=1 SV=1	Q05934	VID22	103 kDa	0	0	2	2	0	0
346	Alanine--tRNA ligase, mitochondrial OS=Saccharomyces cerevisiae (strain ATCC 204508 / S288c) OX=559292 GN=ALA1 PE=1 SV=3	P40825	ALA1	110 kDa	6	5	2	2	4	4
563	Cluster of Trehalose synthase complex regulatory subunit TSL1 OS=Saccharomyces cerevisiae (strain ATCC 204508 / S288c) OX=559292 GN=TSL1 PE=1 SV=1 (P38427)	P38427 [2]	TSL1	123 kDa	0	0	2	2	11	7
155	DNA-directed RNA polymerase II subunit RPB2 OS=Saccharomyces cerevisiae (strain ATCC 204508 / S288c) OX=559292 GN=RPB2 PE=1 SV=2	P08518	RPB2	139 kDa	22	16	2	2	19	11
603	Histone H2A.Z OS=Saccharomyces cerevisiae (strain ATCC 204508 / S288c) OX=559292 GN=HTZ1 PE=1 SV=3	Q12692	HTZ1	14 kDa	0	0	2	2	0	0
627	Nuclear protein STH1/NPS1 OS=Saccharomyces cerevisiae (strain ATCC 204508 / S288c) OX=559292 GN=STH1 PE=1 SV=1	P32597	STH1	157 kDa	0	0	2	2	0	0
285	Cluster of Peroxiredoxin TSA1 OS=Saccharomyces cerevisiae (strain ATCC 204508 / S288c) OX=559292 GN=TSA1 PE=1 SV=3 (P34760)	P34760 [2]	TSA1	22 kDa	9	4	2	2	13	7
158	Protein PET10 OS=Saccharomyces cerevisiae (strain ATCC 204508 / S288c) OX=559292 GN=PET10 PE=1 SV=3	P36139	PET10	31 kDa	22	10	2	2	20	12
616	Large ribosomal subunit protein uL1m OS=Saccharomyces cerevisiae (strain ATCC 204508 / S288c) OX=559292 GN=MRPL1 PE=1 SV=1	Q04599	MRPL1	31 kDa	0	0	2	2	0	0
571	Desmoplakin OS=Homo sapiens OX=9606 GN=DSP	P15924	DSP	332 kDa	0	0	2	2	0	0
586	Exosome complex component RRP45 OS=Saccharomyces cerevisiae (strain ATCC 204508 / S288c) OX=559292 GN=RRP45 PE=1 SV=1	Q05636	RRP45	34 kDa	0	0	2	2	0	0
363	Protein ATP11, mitochondrial OS=Saccharomyces cerevisiae (strain ATCC 204508 / S288c) OX=559292 GN=ATP11 PE=1 SV=1	P32453	ATP11	37 kDa	6	5	2	2	2	2
328	Large ribosomal subunit protein mL44 OS=Saccharomyces cerevisiae (strain ATCC 204508 / S288c) OX=559292 GN=MRPL3 PE=1 SV=2	P36516	MRPL3	44 kDa	7	5	2	2	9	5
551	Chromatin structure-remodeling complex subunit RSC7 OS=Saccharomyces cerevisiae (strain ATCC 204508 / S288c) OX=559292 GN=NPL6 PE=1 SV=1	P32832	NPL6	50 kDa	0	0	2	2	0	0
548	Chromatin structure-remodeling complex protein RSC6 OS=Saccharomyces cerevisiae (strain ATCC 204508 / S288c) OX=559292 GN=RSC6 PE=1 SV=1	P25632	RSC6	54 kDa	0	0	2	2	0	0
669	RNA polymerase-associated protein LEO1 OS=Saccharomyces cerevisiae (strain ATCC 204508 / S288c) OX=559292 GN=LEO1 PE=1 SV=1	P38439	LEO1	54 kDa	0	0	2	2	0	0
128	Carboxypeptidase Y OS=Saccharomyces cerevisiae (strain ATCC 204508 / S288c) OX=559292 GN=PRC1 PE=1 SV=1	P00729	PRC1	60 kDa	27	11	2	2	20	10
454	Cu(2+) suppressing and bleomycin sensitive protein 1 OS=Saccharomyces cerevisiae (strain ATCC 204508 / S288c) OX=559292 GN=CUB1 PE=1 SV=1	Q08977	CUB1	63 kDa	3	3	2	2	15	9
280	PAB1-binding protein 1 OS=Saccharomyces cerevisiae (strain ATCC 204508 / S288c) OX=559292 GN=PBP1 PE=1 SV=1	P53297	PBP1	79 kDa	10	6	2	2	16	10
261	Serine/threonine-protein kinase SKY1 OS=Saccharomyces cerevisiae (strain ATCC 204508 / S288c) OX=559292 GN=SKY1 PE=1 SV=1	Q03656	SKY1	83 kDa	12	8	2	2	0	0
574	DNA replication licensing factor MCM7 OS=Saccharomyces cerevisiae (strain ATCC 204508 / S288c) OX=559292 GN=MCM7 PE=1 SV=4	P38132	MCM7	95 kDa	0	0	2	2	0	0
553	Cluster of DNA replication licensing factor MCM2 OS=Saccharomyces cerevisiae (strain ATCC 204508 / S288c) OX=559292 GN=MCM2 PE=1 SV=2 (P29469)	P29469 [2]	MCM2	99 kDa	0	0	2	2	0	0
469	Mitochondrial import inner membrane translocase subunit TIM9 OS=Saccharomyces cerevisiae (strain ATCC 204508 / S288c) OX=559292 GN=TIM9 PE=1 SV=1	O74700	TIM9	10 kDa	3	2	0	0	4	2
320	Vacuole morphology and inheritance protein 14 OS=Saccharomyces cerevisiae (strain ATCC 204508 / S288c) OX=559292 GN=VAC14 PE=1 SV=1	Q06708	VAC14	100 kDa	8	6	0	0	0	0
511	Putative serine/threonine-protein kinase YPL150W OS=Saccharomyces cerevisiae (strain ATCC 204508 / S288c) OX=559292 GN=YPL150W PE=1 SV=1	Q12152	YPL150W	101 kDa	2	2	0	0	3	3
671	Serine/threonine-protein kinase STE20 OS=Saccharomyces cerevisiae (strain ATCC 204508 / S288c) OX=559292 GN=STE20 PE=1 SV=1	Q03497	STE20	102 kDa	0	0	0	0	2	2
648	Protein ZDS1 OS=Saccharomyces cerevisiae (strain ATCC 204508 / S288c) OX=559292 GN=ZDS1 PE=1 SV=1	P50111	ZDS1	103 kDa	0	0	0	0	14	11
304	Coatomer subunit gamma OS=Saccharomyces cerevisiae (strain ATCC 204508 / S288c) OX=559292 GN=SEC21 PE=1 SV=2	P32074	SEC21	105 kDa	8	4	0	0	17	10
348	ATP-dependent 6-phosphofructokinase subunit beta OS=Saccharomyces cerevisiae (strain ATCC 204508 / S288c) OX=559292 GN=PFK2 PE=1 SV=4	P16862	PFK2	105 kDa	6	4	0	0	6	4
411	C-1-tetrahydrofolate synthase, mitochondrial OS=Saccharomyces cerevisiae (strain ATCC 204508 / S288c) OX=559292 GN=MIS1 PE=1 SV=1	P09440	MIS1	106 kDa	4	3	0	0	0	0
501	Increased sodium tolerance protein 2 OS=Saccharomyces cerevisiae (strain ATCC 204508 / S288c) OX=559292 GN=IST2 PE=1 SV=2	P38250	IST2	106 kDa	2	2	0	0	0	0
581	Eukaryotic initiation factor 4F subunit p150 OS=Saccharomyces cerevisiae (strain ATCC 204508 / S288c) OX=559292 GN=TIF4631 PE=1 SV=2	P39935	TIF4631	107 kDa	0	0	0	0	3	3
388	Importin beta SMX1 OS=Saccharomyces cerevisiae (strain ATCC 204508 / S288c) OX=559292 GN=SXM1 PE=1 SV=1	Q04175	SXM1	108 kDa	5	3	0	0	12	8
634	Phosphatidylinositol 4,5-bisphosphate 5-phosphatase INP51 OS=Saccharomyces cerevisiae (strain ATCC 204508 / S288c) OX=559292 GN=INP51 PE=1 SV=1	P40559	INP51	108 kDa	0	0	0	0	9	6
312	Histone H4 OS=Saccharomyces cerevisiae (strain ATCC 204508 / S288c) OX=559292 GN=HHF1 PE=1 SV=2	P02309	HHF1	11 kDa	8	4	0	0	4	3
370	Thioredoxin-1 OS=Saccharomyces cerevisiae (strain ATCC 204508 / S288c) OX=559292 GN=TRX1 PE=1 SV=3	P22217	TRX1	11 kDa	6	4	0	0	7	4
402	Thioredoxin-2 OS=Saccharomyces cerevisiae (strain ATCC 204508 / S288c) OX=559292 GN=TRX2 PE=1 SV=3	P22803	TRX2	11 kDa	5	4	0	0	8	5
427	Large ribosomal subunit protein P1B OS=Saccharomyces cerevisiae (strain ATCC 204508 / S288c) OX=559292 GN=RPP1B PE=1 SV=3	P10622	RPP1B	11 kDa	4	2	0	0	4	2
276	Eukaryotic translation initiation factor 3 subunit A OS=Saccharomyces cerevisiae (strain ATCC 204508 / S288c) OX=559292 GN=RPG1 PE=1 SV=1	P38249	RPG1	110 kDa	10	6	0	0	9	6
443	2-oxoglutarate dehydrogenase, mitochondrial OS=Saccharomyces cerevisiae (strain ATCC 204508 / S288c) OX=559292 GN=KGD1 PE=1 SV=2	P20967	KGD1	114 kDa	3	2	0	0	0	0
630	Oxysterol-binding protein homolog 3 OS=Saccharomyces cerevisiae (strain ATCC 204508 / S288c) OX=559292 GN=OSH3 PE=1 SV=1	P38713	OSH3	114 kDa	0	0	0	0	17	12
643	Protein HBT1 OS=Saccharomyces cerevisiae (strain ATCC 204508 / S288c) OX=559292 GN=HBT1 PE=1 SV=1	Q07653	HBT1	114 kDa	0	0	0	0	5	3
242	Cluster of Elongation factor 3A OS=Saccharomyces cerevisiae (strain ATCC 204508 / S288c) OX=559292 GN=YEF3 PE=1 SV=4 (P16521)	P16521 [2]	YEF3	116 kDa	13	8	0	0	29	18
482	rDNA transcriptional regulator POL5 OS=Saccharomyces cerevisiae (strain ATCC 204508 / S288c) OX=559292 GN=POL5 PE=1 SV=1	P39985	POL5	116 kDa	3	2	0	0	0	0
178	V-type proton ATPase catalytic subunit A OS=Saccharomyces cerevisiae (strain ATCC 204508 / S288c) OX=559292 GN=VMA1 PE=1 SV=3	P17255	VMA1	119 kDa	20	11	0	0	47	24
245	Ribosome quality control complex subunit 2 OS=Saccharomyces cerevisiae (strain ATCC 204508 / S288c) OX=559292 GN=RQC2 PE=1 SV=1	Q12532	RQC2	119 kDa	13	8	0	0	3	2
668	RNA cytidine acetyltransferase OS=Saccharomyces cerevisiae (strain ATCC 204508 / S288c) OX=559292 GN=KRE33 PE=1 SV=1	P53914	KRE33	119 kDa	0	0	0	0	2	2
460	FK506-binding protein 1 OS=Saccharomyces cerevisiae (strain ATCC 204508 / S288c) OX=559292 GN=FPR1 PE=1 SV=2	P20081	FPR1	12 kDa	3	2	0	0	6	3
466	Large ribosomal subunit protein eL42A OS=Saccharomyces cerevisiae (strain ATCC 204508 / S288c) OX=559292 GN=RPL42A PE=1 SV=1	P0CX27	RPL42A	12 kDa	3	2	0	0	3	2
212	Cluster of Regulator of the glycerol channel 1 OS=Saccharomyces cerevisiae (strain ATCC 204508 / S288c) OX=559292 GN=RGC1 PE=1 SV=1 (Q06108)	Q06108 [2]	RGC1	120 kDa	16	12	0	0	0	0
607	Importin subunit beta-3 OS=Saccharomyces cerevisiae (strain ATCC 204508 / S288c) OX=559292 GN=PSE1 PE=1 SV=2	P32337	PSE1	121 kDa	0	0	0	0	3	3
330	Mediator of replication checkpoint protein 1 OS=Saccharomyces cerevisiae (strain ATCC 204508 / S288c) OX=559292 GN=MRC1 PE=1 SV=3	P25588	MRC1	124 kDa	7	5	0	0	0	0
497	Exportin-1 OS=Saccharomyces cerevisiae (strain ATCC 204508 / S288c) OX=559292 GN=CRM1 PE=1 SV=1	P30822	CRM1	124 kDa	2	2	0	0	13	8
544	Carbamoyl-phosphate synthase arginine-specific large chain OS=Saccharomyces cerevisiae (strain ATCC 204508 / S288c) OX=559292 GN=CPA2 PE=1 SV=1	P03965	CPA2	124 kDa	0	0	0	0	5	3
437	RNA-binding protein NAB6 OS=Saccharomyces cerevisiae (strain ATCC 204508 / S288c) OX=559292 GN=NAB6 PE=1 SV=1	Q03735	NAB6	126 kDa	4	3	0	0	0	0
649	Putative transcription factor SEF1 OS=Saccharomyces cerevisiae (strain ATCC 204508 / S288c) OX=559292 GN=SEF1 PE=1 SV=4	P34228	SEF1	128 kDa	0	0	0	0	35	19
266	DNA-directed RNA polymerase III subunit RPC2 OS=Saccharomyces cerevisiae (strain ATCC 204508 / S288c) OX=559292 GN=RET1 PE=1 SV=2	P22276	RET1	129 kDa	11	7	0	0	9	6
303	Cluster of Pyruvate carboxylase 2 OS=Saccharomyces cerevisiae (strain ATCC 204508 / S288c) OX=559292 GN=PYC2 PE=1 SV=2 (P32327)	P32327 [2]	PYC2	130 kDa	8	6	0	0	5	4
519	[NU+] prion formation protein 1 OS=Saccharomyces cerevisiae (strain ATCC 204508 / S288c) OX=559292 GN=NEW1 PE=1 SV=1	Q08972	NEW1	134 kDa	0	0	0	0	4	2
629	Oxysterol-binding protein homolog 1 OS=Saccharomyces cerevisiae (strain ATCC 204508 / S288c) OX=559292 GN=SWH1 PE=1 SV=4	P35845	SWH1	135 kDa	0	0	0	0	4	3
324	Coatomer subunit alpha OS=Saccharomyces cerevisiae (strain ATCC 204508 / S288c) OX=559292 GN=COP1 PE=1 SV=2	P53622	COP1	136 kDa	7	4	0	0	26	16
418	DNA-directed RNA polymerase I subunit RPA135 OS=Saccharomyces cerevisiae (strain ATCC 204508 / S288c) OX=559292 GN=RPA135 PE=1 SV=1	P22138	RPA135	136 kDa	4	3	0	0	3	2
15	Glycerophosphocholine phosphodiesterase GDE1 OS=Saccharomyces cerevisiae (strain ATCC 204508 / S288c) OX=559292 GN=GDE1 PE=1 SV=1	Q02979	GDE1	138 kDa	109	46	0	0	5	3
663	Ribosomal RNA-processing protein 12 OS=Saccharomyces cerevisiae (strain ATCC 204508 / S288c) OX=559292 GN=RRP12 PE=1 SV=1	Q12754	RRP12	138 kDa	0	0	0	0	3	2
299	13 kDa ribonucleoprotein-associated protein OS=Saccharomyces cerevisiae (strain ATCC 204508 / S288c) OX=559292 GN=SNU13 PE=1 SV=1	P39990	SNU13	14 kDa	8	2	0	0	7	3
612	Large ribosomal subunit protein eL22B OS=Saccharomyces cerevisiae (strain ATCC 204508 / S288c) OX=559292 GN=RPL22B PE=1 SV=2	P56628	RPL22B	14 kDa	0	0	0	0	4	3
94	U3 small nucleolar RNA-associated protein 22 OS=Saccharomyces cerevisiae (strain ATCC 204508 / S288c) OX=559292 GN=UTP22 PE=1 SV=1	P53254	UTP22	140 kDa	34	22	0	0	4	3
347	Antiviral helicase SKI2 OS=Saccharomyces cerevisiae (strain ATCC 204508 / S288c) OX=559292 GN=SKI2 PE=1 SV=2	P35207	SKI2	146 kDa	6	5	0	0	8	6
355	Heterotrimeric G protein gamma subunit GPG1 OS=Saccharomyces cerevisiae (strain ATCC 204508 / S288c) OX=559292 GN=GPG1 PE=1 SV=1	P53130	GPG1	15 kDa	6	2	0	0	5	2
28	Regulatory protein ADR1 OS=Saccharomyces cerevisiae (strain ATCC 204508 / S288c) OX=559292 GN=ADR1 PE=1 SV=2	P07248	ADR1	151 kDa	76	36	0	0	74	39
231	Elongator complex protein 1 OS=Saccharomyces cerevisiae (strain ATCC 204508 / S288c) OX=559292 GN=IKI3 PE=1 SV=1	Q06706	IKI3	153 kDa	14	9	0	0	28	19
661	RHO1 GDP-GTP exchange protein 2 OS=Saccharomyces cerevisiae (strain ATCC 204508 / S288c) OX=559292 GN=ROM2 PE=1 SV=1	P51862	ROM2	153 kDa	0	0	0	0	36	22
428	MAP-homologous protein 1 OS=Saccharomyces cerevisiae (strain ATCC 204508 / S288c) OX=559292 GN=MHP1 PE=1 SV=1	P43638	MHP1	155 kDa	4	4	0	0	69	32
447	ATPase histone chaperone YTA7 OS=Saccharomyces cerevisiae (strain ATCC 204508 / S288c) OX=559292 GN=YTA7 PE=1 SV=2	P40340	YTA7	157 kDa	3	3	0	0	0	0
354	Glutaredoxin-2 OS=Saccharomyces cerevisiae (strain ATCC 204508 / S288c) OX=559292 GN=GRX2 PE=1 SV=3	P17695	GRX2	16 kDa	6	4	0	0	7	4
359	Multiprotein-bridging factor 1 OS=Saccharomyces cerevisiae (strain ATCC 204508 / S288c) OX=559292 GN=MBF1 PE=1 SV=2	O14467	MBF1	16 kDa	6	4	0	0	0	0
380	Cluster of Ubiquitin-conjugating enzyme E2 4 OS=Saccharomyces cerevisiae (strain ATCC 204508 / S288c) OX=559292 GN=UBC4 PE=1 SV=1 (P15731)	P15731 [2]	UBC4	16 kDa	5	3	0	0	6	3
457	DNA-directed RNA polymerases I and III subunit RPAC2 OS=Saccharomyces cerevisiae (strain ATCC 204508 / S288c) OX=559292 GN=RPC19 PE=1 SV=1	P28000	RPC19	16 kDa	3	2	0	0	0	0
472	Myosin light chain 1 OS=Saccharomyces cerevisiae (strain ATCC 204508 / S288c) OX=559292 GN=MLC1 PE=1 SV=1	P53141	MLC1	16 kDa	3	2	0	0	0	0
294	Superkiller protein 3 OS=Saccharomyces cerevisiae (strain ATCC 204508 / S288c) OX=559292 GN=SKI3 PE=1 SV=2	P17883	SKI3	164 kDa	9	7	0	0	13	9
372	Ubiquitin fusion degradation protein 4 OS=Saccharomyces cerevisiae (strain ATCC 204508 / S288c) OX=559292 GN=UFD4 PE=1 SV=1	P33202	UFD4	168 kDa	6	5	0	0	0	0
356	Hsp90 co-chaperone HCH1 OS=Saccharomyces cerevisiae (strain ATCC 204508 / S288c) OX=559292 GN=HCH1 PE=1 SV=1	P53834	HCH1	17 kDa	6	4	0	0	7	5
613	Large ribosomal subunit protein mL40 OS=Saccharomyces cerevisiae (strain ATCC 204508 / S288c) OX=559292 GN=MRPL28 PE=1 SV=2	P36527	MRPL28	17 kDa	0	0	0	0	4	3
111	Transcriptional regulatory protein SIN3 OS=Saccharomyces cerevisiae (strain ATCC 204508 / S288c) OX=559292 GN=SIN3 PE=1 SV=2	P22579	SIN3	175 kDa	30	16	0	0	17	9
82	Target of rapamycin complex 1 subunit KOG1 OS=Saccharomyces cerevisiae (strain ATCC 204508 / S288c) OX=559292 GN=KOG1 PE=1 SV=2	P38873	KOG1	178 kDa	37	21	0	0	6	4
424	Large ribosomal subunit protein bL21m OS=Saccharomyces cerevisiae (strain ATCC 204508 / S288c) OX=559292 GN=MRPL49 PE=1 SV=2	P40858	MRPL49	18 kDa	4	2	0	0	3	2
287	E3 ubiquitin-protein ligase listerin OS=Saccharomyces cerevisiae (strain ATCC 204508 / S288c) OX=559292 GN=RKR1 PE=1 SV=1	Q04781	RKR1	180 kDa	9	7	0	0	0	0
518	Vacuolar membrane-associated protein IML1 OS=Saccharomyces cerevisiae (strain ATCC 204508 / S288c) OX=559292 GN=IML1 PE=1 SV=1	P47170	IML1	182 kDa	2	2	0	0	0	0
577	DNA-directed RNA polymerase I subunit RPA190 OS=Saccharomyces cerevisiae (strain ATCC 204508 / S288c) OX=559292 GN=RPA190 PE=1 SV=2	P10964	RPA190	186 kDa	0	0	0	0	3	2
414	Clathrin heavy chain OS=Saccharomyces cerevisiae (strain ATCC 204508 / S288c) OX=559292 GN=CHC1 PE=1 SV=1	P22137	CHC1	187 kDa	4	3	0	0	0	0
281	Prenylated Rab acceptor 1 OS=Saccharomyces cerevisiae (strain ATCC 204508 / S288c) OX=559292 GN=YIP3 PE=1 SV=2	P53633	YIP3	19 kDa	10	5	0	0	10	5
473	Non-classical export protein 2 OS=Saccharomyces cerevisiae (strain ATCC 204508 / S288c) OX=559292 GN=NCE102 PE=1 SV=1	Q12207	NCE102	19 kDa	3	2	0	0	0	0
476	Peroxiredoxin AHP1 OS=Saccharomyces cerevisiae (strain ATCC 204508 / S288c) OX=559292 GN=AHP1 PE=1 SV=4	P38013	AHP1	19 kDa	3	2	0	0	0	0
490	Translationally-controlled tumor protein homolog OS=Saccharomyces cerevisiae (strain ATCC 204508 / S288c) OX=559292 GN=TMA19 PE=1 SV=1	P35691	TMA19	19 kDa	3	2	0	0	0	0
636	Phosphorelay intermediate protein YPD1 OS=Saccharomyces cerevisiae (strain ATCC 204508 / S288c) OX=559292 GN=YPD1 PE=1 SV=1	Q07688	YPD1	19 kDa	0	0	0	0	6	3
381	DNA-directed RNA polymerase II subunit RPB1 OS=Saccharomyces cerevisiae (strain ATCC 204508 / S288c) OX=559292 GN=RPO21 PE=1 SV=2	P04050	RPO21	192 kDa	5	3	0	0	5	3
438	rRNA biogenesis protein RRP5 OS=Saccharomyces cerevisiae (strain ATCC 204508 / S288c) OX=559292 GN=RRP5 PE=1 SV=1	Q05022	RRP5	193 kDa	4	4	0	0	0	0
430	Protein PBP4 OS=Saccharomyces cerevisiae (strain ATCC 204508 / S288c) OX=559292 GN=PBP4 PE=1 SV=1	Q07362	PBP4	20 kDa	4	3	0	0	4	3
528	ADP-ribosylation factor-like protein 1 OS=Saccharomyces cerevisiae (strain ATCC 204508 / S288c) OX=559292 GN=ARL1 PE=1 SV=4	P38116	ARL1	20 kDa	0	0	0	0	6	3
134	Fatty acid synthase subunit alpha OS=Saccharomyces cerevisiae (strain ATCC 204508 / S288c) OX=559292 GN=FAS2 PE=1 SV=2	P19097	FAS2	207 kDa	26	19	0	0	13	8
323	Cluster of ADP-ribosylation factor 2 OS=Saccharomyces cerevisiae (strain ATCC 204508 / S288c) OX=559292 GN=ARF2 PE=1 SV=3 (P19146)	P19146 [2]	ARF2	21 kDa	7	4	0	0	22	9
367	Small COPII coat GTPase SAR1 OS=Saccharomyces cerevisiae (strain ATCC 204508 / S288c) OX=559292 GN=SAR1 PE=1 SV=1	P20606	SAR1	21 kDa	6	5	0	0	12	8
364	Protein LSM12 OS=Saccharomyces cerevisiae (strain ATCC 204508 / S288c) OX=559292 GN=LSM12 PE=1 SV=1	P38828	LSM12	21 kDa	6	4	0	0	10	6
481	Protoplast secreted protein 2 OS=Saccharomyces cerevisiae (strain ATCC 204508 / S288c) OX=559292 GN=PST2 PE=1 SV=1	Q12335	PST2	21 kDa	3	2	0	0	0	0
527	Adenine phosphoribosyltransferase 1 OS=Saccharomyces cerevisiae (strain ATCC 204508 / S288c) OX=559292 GN=APT1 PE=1 SV=3	P49435	APT1	21 kDa	0	0	0	0	6	4
599	H/ACA ribonucleoprotein complex subunit GAR1 OS=Saccharomyces cerevisiae (strain ATCC 204508 / S288c) OX=559292 GN=GAR1 PE=1 SV=1	P28007	GAR1	21 kDa	0	0	0	0	4	3
251	Cluster of 1,3-beta-glucan synthase component FKS1 OS=Saccharomyces cerevisiae (strain ATCC 204508 / S288c) OX=559292 GN=FKS1 PE=1 SV=2 (P38631)	P38631 [2]	FKS1	215 kDa	12	10	0	0	0	0
331	Polyamine N-acetyltransferase 1 OS=Saccharomyces cerevisiae (strain ATCC 204508 / S288c) OX=559292 GN=PAA1 PE=1 SV=1	Q12447	PAA1	22 kDa	7	4	0	0	14	7
93	Adenylate cyclase OS=Saccharomyces cerevisiae (strain ATCC 204508 / S288c) OX=559292 GN=CYR1 PE=1 SV=2	P08678	CYR1	228 kDa	34	22	0	0	4	3
148	Fatty acid synthase subunit beta OS=Saccharomyces cerevisiae (strain ATCC 204508 / S288c) OX=559292 GN=FAS1 PE=1 SV=2	P07149	FAS1	229 kDa	24	15	0	0	16	11
309	GTP-binding protein YPT1 OS=Saccharomyces cerevisiae (strain ATCC 204508 / S288c) OX=559292 GN=YPT1 PE=1 SV=2	P01123	YPT1	23 kDa	8	4	0	0	5	3
492	Ypt/Rab-type GTPase YPT7 OS=Saccharomyces cerevisiae (strain ATCC 204508 / S288c) OX=559292 GN=YPT7 PE=1 SV=1	P32939	YPT7	23 kDa	3	2	0	0	3	2
452	Cluster of Cell wall mannoprotein CIS3 OS=Saccharomyces cerevisiae (strain ATCC 204508 / S288c) OX=559292 GN=CIS3 PE=1 SV=1 (P47001)	P47001 [2]	CIS3	23 kDa	3	2	0	0	0	0
514	Synaptobrevin homolog YKT6 OS=Saccharomyces cerevisiae (strain ATCC 204508 / S288c) OX=559292 GN=YKT6 PE=1 SV=1	P36015	YKT6	23 kDa	2	2	0	0	5	3
699	Uncharacterized protein YPL067C OS=Saccharomyces cerevisiae (strain ATCC 204508 / S288c) OX=559292 GN=YPL067C PE=1 SV=1	Q02754	YPL067C	23 kDa	0	0	0	0	6	4
350	Cluster of Ras-related protein SEC4 OS=Saccharomyces cerevisiae (strain ATCC 204508 / S288c) OX=559292 GN=SEC4 PE=1 SV=1 (P07560)	P07560 [2]	SEC4	24 kDa	6	3	0	0	4	3
516	Ubiquitin-conjugating enzyme E2 1 OS=Saccharomyces cerevisiae (strain ATCC 204508 / S288c) OX=559292 GN=UBC1 PE=1 SV=1	P21734	UBC1	24 kDa	2	2	0	0	8	4
585	Eukaryotic translation initiation factor 4E OS=Saccharomyces cerevisiae (strain ATCC 204508 / S288c) OX=559292 GN=CDC33 PE=1 SV=1	P07260	CDC33	24 kDa	0	0	0	0	8	5
606	Imidazoleglycerol-phosphate dehydratase OS=Saccharomyces cerevisiae (strain ATCC 204508 / S288c) OX=559292 GN=HIS3 PE=1 SV=2	P06633	HIS3	24 kDa	0	0	0	0	6	4
498	GTPase-activating protein BEM2/IPL2 OS=Saccharomyces cerevisiae (strain ATCC 204508 / S288c) OX=559292 GN=BEM2 PE=1 SV=1	P39960	BEM2	245 kDa	2	2	0	0	59	34
421	Eukaryotic translation initiation factor 6 OS=Saccharomyces cerevisiae (strain ATCC 204508 / S288c) OX=559292 GN=TIF6 PE=1 SV=1	Q12522	TIF6	26 kDa	4	2	0	0	4	2
397	Protein SSP120 OS=Saccharomyces cerevisiae (strain ATCC 204508 / S288c) OX=559292 GN=SSP120 PE=1 SV=1	P39931	SSP120	27 kDa	5	3	0	0	0	0
410	ATP synthase subunit 4, mitochondrial OS=Saccharomyces cerevisiae (strain ATCC 204508 / S288c) OX=559292 GN=ATP4 PE=1 SV=2	P05626	ATP4	27 kDa	4	2	0	0	7	3
507	Peroxisomal membrane protein PMP27 OS=Saccharomyces cerevisiae (strain ATCC 204508 / S288c) OX=559292 GN=PEX11 PE=1 SV=2	Q12462	PEX11	27 kDa	2	2	0	0	0	0
696	Uncharacterized oxidoreductase YIR035C OS=Saccharomyces cerevisiae (strain ATCC 204508 / S288c) OX=559292 GN=YIR035C PE=1 SV=1	P40579	YIR035C	27 kDa	0	0	0	0	4	3
611	Large ribosomal subunit protein bL17m OS=Saccharomyces cerevisiae (strain ATCC 204508 / S288c) OX=559292 GN=MRPL8 PE=1 SV=4	P22353	MRPL8	27 kDa	0	0	0	0	2	2
207	Phosphoglycerate mutase 1 OS=Saccharomyces cerevisiae (strain ATCC 204508 / S288c) OX=559292 GN=GPM1 PE=1 SV=3	P00950	GPM1	28 kDa	17	8	0	0	13	7
491	tRNA(His) guanylyltransferase OS=Saccharomyces cerevisiae (strain ATCC 204508 / S288c) OX=559292 GN=THG1 PE=1 SV=1	P53215	THG1	28 kDa	3	2	0	0	0	0
641	Proteasome subunit alpha type-4 OS=Saccharomyces cerevisiae (strain ATCC 204508 / S288c) OX=559292 GN=PRE6 PE=1 SV=1	P40303	PRE6	28 kDa	0	0	0	0	4	2
315	Phosphomannomutase OS=Saccharomyces cerevisiae (strain ATCC 204508 / S288c) OX=559292 GN=SEC53 PE=1 SV=1	P07283	SEC53	29 kDa	8	6	0	0	11	8
344	V-type proton ATPase subunit D OS=Saccharomyces cerevisiae (strain ATCC 204508 / S288c) OX=559292 GN=VMA8 PE=1 SV=1	P32610	VMA8	29 kDa	7	4	0	0	10	6
396	Proteasome subunit alpha type-5 OS=Saccharomyces cerevisiae (strain ATCC 204508 / S288c) OX=559292 GN=PUP2 PE=1 SV=2	P32379	PUP2	29 kDa	5	4	0	0	5	4
503	Large ribosomal subunit protein uL10m OS=Saccharomyces cerevisiae (strain ATCC 204508 / S288c) OX=559292 GN=MRPL11 PE=1 SV=2	P36521	MRPL11	29 kDa	2	2	0	0	4	3
236	Mitochondrial outer membrane protein porin 1 OS=Saccharomyces cerevisiae (strain ATCC 204508 / S288c) OX=559292 GN=POR1 PE=1 SV=4	P04840	POR1	30 kDa	14	8	0	0	12	6
247	Succinate dehydrogenase [ubiquinone] iron-sulfur subunit, mitochondrial OS=Saccharomyces cerevisiae (strain ATCC 204508 / S288c) OX=559292 GN=SDH2 PE=1 SV=1	P21801	SDH2	30 kDa	13	8	0	0	9	5
300	26S proteasome regulatory subunit RPN10 OS=Saccharomyces cerevisiae (strain ATCC 204508 / S288c) OX=559292 GN=RPN10 PE=1 SV=3	P38886	RPN10	30 kDa	8	4	0	0	5	3
435	Reduced viability upon starvation protein 161 OS=Saccharomyces cerevisiae (strain ATCC 204508 / S288c) OX=559292 GN=RVS161 PE=1 SV=1	P25343	RVS161	30 kDa	4	3	0	0	14	8
429	Mitochondrial acidic protein MAM33 OS=Saccharomyces cerevisiae (strain ATCC 204508 / S288c) OX=559292 GN=MAM33 PE=1 SV=1	P40513	MAM33	30 kDa	4	3	0	0	6	4
412	Casein kinase II subunit beta' OS=Saccharomyces cerevisiae (strain ATCC 204508 / S288c) OX=559292 GN=CKB2 PE=1 SV=1	P38930	CKB2	30 kDa	4	2	0	0	2	2
451	Autophagy-related protein 27 OS=Saccharomyces cerevisiae (strain ATCC 204508 / S288c) OX=559292 GN=ATG27 PE=1 SV=2	P46989	ATG27	30 kDa	3	2	0	0	0	0
650	Pyrroline-5-carboxylate reductase OS=Saccharomyces cerevisiae (strain ATCC 204508 / S288c) OX=559292 GN=PRO3 PE=1 SV=1	P32263	PRO3	30 kDa	0	0	0	0	5	3
615	Large ribosomal subunit protein mL50 OS=Saccharomyces cerevisiae (strain ATCC 204508 / S288c) OX=559292 GN=MRPL13 PE=1 SV=2	Q02204	MRPL13	30 kDa	0	0	0	0	3	2
392	NADH-cytochrome b5 reductase 1 OS=Saccharomyces cerevisiae (strain ATCC 204508 / S288c) OX=559292 GN=CBR1 PE=1 SV=2	P38626	CBR1	31 kDa	5	3	0	0	0	0
406	Ammonia transport outward protein 2 OS=Saccharomyces cerevisiae (strain ATCC 204508 / S288c) OX=559292 GN=ATO2 PE=1 SV=1	P32907	ATO2	31 kDa	4	3	0	0	0	0
640	Proteasome chaperone 1 OS=Saccharomyces cerevisiae (strain ATCC 204508 / S288c) OX=559292 GN=PBA1 PE=1 SV=2	Q05778	PBA1	31 kDa	0	0	0	0	3	2
229	Casein kinase II subunit beta OS=Saccharomyces cerevisiae (strain ATCC 204508 / S288c) OX=559292 GN=CKB1 PE=1 SV=1	P43639	CKB1	32 kDa	14	7	0	0	2	2
373	Uncharacterized protein YKL023W OS=Saccharomyces cerevisiae (strain ATCC 204508 / S288c) OX=559292 GN=YKL023W PE=1 SV=2	P36103	YKL023W	32 kDa	6	2	0	0	7	4
384	Eukaryotic translation initiation factor 2 subunit beta OS=Saccharomyces cerevisiae (strain ATCC 204508 / S288c) OX=559292 GN=SUI3 PE=1 SV=2	P09064	SUI3	32 kDa	5	5	0	0	0	0
464	Inorganic pyrophosphatase OS=Saccharomyces cerevisiae (strain ATCC 204508 / S288c) OX=559292 GN=IPP1 PE=1 SV=4	P00817	IPP1	32 kDa	3	2	0	0	23	11
477	Proteasome subunit beta type-5 OS=Saccharomyces cerevisiae (strain ATCC 204508 / S288c) OX=559292 GN=PRE2 PE=1 SV=3	P30656	PRE2	32 kDa	3	2	0	0	0	0
495	Cluster of Probable pyridoxal 5'-phosphate synthase subunit SNZ3 OS=Saccharomyces cerevisiae (strain ATCC 204508 / S288c) OX=559292 GN=SNZ3 PE=2 SV=1 (P43545)	P43545 [3]	SNZ3	32 kDa	2	2	0	0	9	6
504	Large ribosomal subunit protein uL4m OS=Saccharomyces cerevisiae (strain ATCC 204508 / S288c) OX=559292 GN=YML6 PE=1 SV=1	P51998	YML6	32 kDa	2	2	0	0	3	3
614	Large ribosomal subunit protein mL46 OS=Saccharomyces cerevisiae (strain ATCC 204508 / S288c) OX=559292 GN=MRPL17 PE=1 SV=2	P36528	MRPL17	32 kDa	0	0	0	0	3	2
638	Probable proteasome subunit alpha type-7 OS=Saccharomyces cerevisiae (strain ATCC 204508 / S288c) OX=559292 GN=PRE10 PE=1 SV=2	P21242	PRE10	32 kDa	0	0	0	0	3	2
216	NADPH-dependent 1-acyldihydroxyacetone phosphate reductase OS=Saccharomyces cerevisiae (strain ATCC 204508 / S288c) OX=559292 GN=AYR1 PE=1 SV=1	P40471	AYR1	33 kDa	16	9	0	0	11	6
329	Large ribosomal subunit protein uL5m OS=Saccharomyces cerevisiae (strain ATCC 204508 / S288c) OX=559292 GN=MRPL7 PE=1 SV=2	P36519	MRPL7	33 kDa	7	4	0	0	2	2
509	Protein transport protein SEC13 OS=Saccharomyces cerevisiae (strain ATCC 204508 / S288c) OX=559292 GN=SEC13 PE=1 SV=1	Q04491	SEC13	33 kDa	2	2	0	0	0	0
250	ATP synthase subunit gamma, mitochondrial OS=Saccharomyces cerevisiae (strain ATCC 204508 / S288c) OX=559292 GN=ATP3 PE=1 SV=1	P38077	ATP3	34 kDa	12	7	0	0	14	8
270	Translation initiation factor eIF-2B subunit alpha OS=Saccharomyces cerevisiae (strain ATCC 204508 / S288c) OX=559292 GN=GCN3 PE=1 SV=1	P14741	GCN3	34 kDa	11	6	0	0	11	6
265	Cyclin-dependent kinase 1 OS=Saccharomyces cerevisiae (strain ATCC 204508 / S288c) OX=559292 GN=CDC28 PE=1 SV=1	P00546	CDC28	34 kDa	11	6	0	0	3	2
358	Large ribosomal subunit protein uL24m OS=Saccharomyces cerevisiae (strain ATCC 204508 / S288c) OX=559292 GN=MRPL40 PE=1 SV=2	P36534	MRPL40	34 kDa	6	3	0	0	8	4
360	NADH-cytochrome b5 reductase 2 OS=Saccharomyces cerevisiae (strain ATCC 204508 / S288c) OX=559292 GN=MCR1 PE=1 SV=1	P36060	MCR1	34 kDa	6	4	0	0	0	0
398	Ribosome biogenesis protein BRX1 OS=Saccharomyces cerevisiae (strain ATCC 204508 / S288c) OX=559292 GN=BRX1 PE=1 SV=2	Q08235	BRX1	34 kDa	5	3	0	0	3	2
461	Glucan 1,3-beta-glucosidase OS=Saccharomyces cerevisiae (strain ATCC 204508 / S288c) OX=559292 GN=BGL2 PE=1 SV=1	P15703	BGL2	34 kDa	3	2	0	0	7	4
453	Coatomer subunit epsilon OS=Saccharomyces cerevisiae (strain ATCC 204508 / S288c) OX=559292 GN=SEC28 PE=1 SV=2	P40509	SEC28	34 kDa	3	2	0	0	5	3
488	Target of rapamycin complex subunit LST8 OS=Saccharomyces cerevisiae (strain ATCC 204508 / S288c) OX=559292 GN=LST8 PE=1 SV=1	P41318	LST8	34 kDa	3	2	0	0	0	0
496	Cluster of Protein SSO2 OS=Saccharomyces cerevisiae (strain ATCC 204508 / S288c) OX=559292 GN=SSO2 PE=1 SV=2 (P39926)	P39926 [2]	SSO2	34 kDa	2	2	0	0	0	0
521	Acetolactate synthase small subunit, mitochondrial OS=Saccharomyces cerevisiae (strain ATCC 204508 / S288c) OX=559292 GN=ILV6 PE=1 SV=2	P25605	ILV6	34 kDa	0	0	0	0	9	5
205	L-threo-3-hydroxyaspartate ammonia-lyase OS=Saccharomyces cerevisiae (strain ATCC 204508 / S288c) OX=559292 GN=SRY1 PE=1 SV=1	P36007	SRY1	35 kDa	17	10	0	0	9	6
369	Succinate--CoA ligase [ADP-forming] subunit alpha, mitochondrial OS=Saccharomyces cerevisiae (strain ATCC 204508 / S288c) OX=559292 GN=LSC1 PE=1 SV=1	P53598	LSC1	35 kDa	6	4	0	0	18	9
456	DNA-directed RNA polymerase II subunit RPB3 OS=Saccharomyces cerevisiae (strain ATCC 204508 / S288c) OX=559292 GN=RPB3 PE=1 SV=2	P16370	RPB3	35 kDa	3	2	0	0	0	0
510	Protein YIP5 OS=Saccharomyces cerevisiae (strain ATCC 204508 / S288c) OX=559292 GN=YIP5 PE=1 SV=1	P53108	YIP5	35 kDa	2	2	0	0	0	0
217	Protein APA1 OS=Saccharomyces cerevisiae (strain ATCC 204508 / S288c) OX=559292 GN=APA1 PE=1 SV=4	P16550	APA1	36 kDa	16	8	0	0	8	5
336	Replication factor C subunit 4 OS=Saccharomyces cerevisiae (strain ATCC 204508 / S288c) OX=559292 GN=RFC4 PE=1 SV=1	P40339	RFC4	36 kDa	7	4	0	0	5	3
365	Protein MAK16 OS=Saccharomyces cerevisiae (strain ATCC 204508 / S288c) OX=559292 GN=MAK16 PE=1 SV=2	P10962	MAK16	36 kDa	6	4	0	0	4	2
471	Monoglyceride lipase OS=Saccharomyces cerevisiae (strain ATCC 204508 / S288c) OX=559292 GN=YJU3 PE=1 SV=2	P28321	YJU3	36 kDa	3	2	0	0	0	0
517	Uncharacterized protein YKR075C OS=Saccharomyces cerevisiae (strain ATCC 204508 / S288c) OX=559292 GN=YKR075C PE=1 SV=1	P36155	YKR075C	36 kDa	2	2	0	0	12	6
100	Cluster of Alcohol dehydrogenase 1 OS=Saccharomyces cerevisiae (strain ATCC 204508 / S288c) OX=559292 GN=ADH1 PE=1 SV=5 (P00330)	P00330 [4]	ADH1	37 kDa	32	17	0	0	24	13
291	Mitochondrial biogenesis regulation protein 1 OS=Saccharomyces cerevisiae (strain ATCC 204508 / S288c) OX=559292 GN=MBR1 PE=1 SV=2	P23493	MBR1	37 kDa	9	5	0	0	0	0
415	Cluster of Probable secreted beta-glucosidase UTH1 OS=Saccharomyces cerevisiae (strain ATCC 204508 / S288c) OX=559292 GN=UTH1 PE=1 SV=2 (P36135)	P36135 [2]	UTH1	37 kDa	4	3	0	0	10	4
468	Large ribosomal subunit protein uL29m OS=Saccharomyces cerevisiae (strain ATCC 204508 / S288c) OX=559292 GN=MRPL4 PE=1 SV=2	P36517	MRPL4	37 kDa	3	2	0	0	0	0
610	KRR1 small subunit processome component OS=Saccharomyces cerevisiae (strain ATCC 204508 / S288c) OX=559292 GN=KRR1 PE=1 SV=1	P25586	KRR1	37 kDa	0	0	0	0	7	5
569	Cytosolic iron-sulfur protein assembly protein 1 OS=Saccharomyces cerevisiae (strain ATCC 204508 / S288c) OX=559292 GN=CIA1 PE=1 SV=1	Q05583	CIA1	37 kDa	0	0	0	0	4	2
419	E3 ubiquitin-protein ligase TOM1 OS=Saccharomyces cerevisiae (strain ATCC 204508 / S288c) OX=559292 GN=TOM1 PE=1 SV=1	Q03280	TOM1	374 kDa	4	2	0	0	15	11
69	Protein SIS1 OS=Saccharomyces cerevisiae (strain ATCC 204508 / S288c) OX=559292 GN=SIS1 PE=1 SV=1	P25294	SIS1	38 kDa	42	17	0	0	25	12
211	Cluster of NADPH-dependent aldehyde reductase ARI1 OS=Saccharomyces cerevisiae (strain ATCC 204508 / S288c) OX=559292 GN=ARI1 PE=1 SV=1 (P53111)	P53111 [2]	ARI1	38 kDa	16	10	0	0	16	9
260	Replication factor C subunit 3 OS=Saccharomyces cerevisiae (strain ATCC 204508 / S288c) OX=559292 GN=RFC3 PE=1 SV=1	P38629	RFC3	38 kDa	12	6	0	0	5	3
570	Delta-aminolevulinic acid dehydratase OS=Saccharomyces cerevisiae (strain ATCC 204508 / S288c) OX=559292 GN=HEM2 PE=1 SV=2	P05373	HEM2	38 kDa	0	0	0	0	8	5
213	Hsp90 co-chaperone AHA1 OS=Saccharomyces cerevisiae (strain ATCC 204508 / S288c) OX=559292 GN=AHA1 PE=1 SV=1	Q12449	AHA1	39 kDa	16	7	0	0	15	9
273	3-isopropylmalate dehydrogenase OS=Saccharomyces cerevisiae (strain ATCC 204508 / S288c) OX=559292 GN=LEU2 PE=1 SV=4	P04173	LEU2	39 kDa	10	5	0	0	7	5
375	ATPase GET3 OS=Saccharomyces cerevisiae (strain ATCC 204508 / S288c) OX=559292 GN=GET3 PE=1 SV=1	Q12154	GET3	39 kDa	5	3	0	0	6	4
379	Broad-range acid phosphatase DET1 OS=Saccharomyces cerevisiae (strain ATCC 204508 / S288c) OX=559292 GN=DET1 PE=1 SV=1	Q99288	DET1	39 kDa	5	3	0	0	0	0
393	Peroxisomal membrane protein import receptor PEX19 OS=Saccharomyces cerevisiae (strain ATCC 204508 / S288c) OX=559292 GN=PEX19 PE=1 SV=2	Q07418	PEX19	39 kDa	5	2	0	0	0	0
487	Sugar utilization regulatory protein IMP2 OS=Saccharomyces cerevisiae (strain ATCC 204508 / S288c) OX=559292 GN=IMP2' PE=1 SV=2	P32351	IMP2	39 kDa	3	3	0	0	18	6
506	Nucleoporin SEH1 OS=Saccharomyces cerevisiae (strain ATCC 204508 / S288c) OX=559292 GN=SEH1 PE=1 SV=1	P53011	SEH1	39 kDa	2	2	0	0	0	0
584	Eukaryotic translation initiation factor 3 subunit I OS=Saccharomyces cerevisiae (strain ATCC 204508 / S288c) OX=559292 GN=TIF34 PE=1 SV=1	P40217	TIF34	39 kDa	0	0	0	0	5	3
186	Mannose-1-phosphate guanyltransferase OS=Saccharomyces cerevisiae (strain ATCC 204508 / S288c) OX=559292 GN=PSA1 PE=1 SV=2	P41940	PSA1	40 kDa	19	10	0	0	26	11
206	Peroxisomal acyl-coenzyme A thioester hydrolase 1 OS=Saccharomyces cerevisiae (strain ATCC 204508 / S288c) OX=559292 GN=TES1 PE=1 SV=1	P41903	TES1	40 kDa	17	8	0	0	15	6
263	Transcriptional regulator URE2 OS=Saccharomyces cerevisiae (strain ATCC 204508 / S288c) OX=559292 GN=URE2 PE=1 SV=1	P23202	URE2	40 kDa	12	6	0	0	0	0
332	Probable family 17 glucosidase SCW4 OS=Saccharomyces cerevisiae (strain ATCC 204508 / S288c) OX=559292 GN=SCW4 PE=1 SV=1	P53334	SCW4	40 kDa	7	4	0	0	16	7
335	Replication factor C subunit 2 OS=Saccharomyces cerevisiae (strain ATCC 204508 / S288c) OX=559292 GN=RFC2 PE=1 SV=1	P40348	RFC2	40 kDa	7	4	0	0	2	2
394	Probable family 17 glucosidase SCW10 OS=Saccharomyces cerevisiae (strain ATCC 204508 / S288c) OX=559292 GN=SCW10 PE=1 SV=1	Q04951	SCW10	40 kDa	5	3	0	0	11	5
444	3-keto-steroid reductase ERG27 OS=Saccharomyces cerevisiae (strain ATCC 204508 / S288c) OX=559292 GN=ERG27 PE=1 SV=1	Q12452	ERG27	40 kDa	3	2	0	0	8	5
512	Replication factor C subunit 5 OS=Saccharomyces cerevisiae (strain ATCC 204508 / S288c) OX=559292 GN=RFC5 PE=1 SV=1	P38251	RFC5	40 kDa	2	2	0	0	4	2
605	Homoisocitrate dehydrogenase, mitochondrial OS=Saccharomyces cerevisiae (strain ATCC 204508 / S288c) OX=559292 GN=LYS12 PE=1 SV=1	P40495	LYS12	40 kDa	0	0	0	0	12	8
568	Cytochrome b-c1 complex subunit 2, mitochondrial OS=Saccharomyces cerevisiae (strain ATCC 204508 / S288c) OX=559292 GN=QCR2 PE=1 SV=1	P07257	QCR2	40 kDa	0	0	0	0	7	4
538	Aspartate-semialdehyde dehydrogenase OS=Saccharomyces cerevisiae (strain ATCC 204508 / S288c) OX=559292 GN=HOM2 PE=1 SV=1	P13663	HOM2	40 kDa	0	0	0	0	5	4
590	Fructose-bisphosphate aldolase OS=Saccharomyces cerevisiae (strain ATCC 204508 / S288c) OX=559292 GN=FBA1 PE=1 SV=3	P14540	FBA1	40 kDa	0	0	0	0	3	2
218	Suppressor protein SRP40 OS=Saccharomyces cerevisiae (strain ATCC 204508 / S288c) OX=559292 GN=SRP40 PE=1 SV=2	P32583	SRP40	41 kDa	16	7	0	0	22	9
230	Cluster of Uncharacterized protein YHR097C OS=Saccharomyces cerevisiae (strain ATCC 204508 / S288c) OX=559292 GN=YHR097C PE=1 SV=1 (P38809)	P38809 [2]	YHR097C	41 kDa	14	9	0	0	29	13
470	Mitogen-activated protein kinase FUS3 OS=Saccharomyces cerevisiae (strain ATCC 204508 / S288c) OX=559292 GN=FUS3 PE=1 SV=2	P16892	FUS3	41 kDa	3	3	0	0	0	0
635	Phosphatidylinositol transfer protein PDR16 OS=Saccharomyces cerevisiae (strain ATCC 204508 / S288c) OX=559292 GN=PDR16 PE=1 SV=1	P53860	PDR16	41 kDa	0	0	0	0	12	7
666	Ribosome-interacting GTPase 2 OS=Saccharomyces cerevisiae (strain ATCC 204508 / S288c) OX=559292 GN=RBG2 PE=1 SV=1	P53295	RBG2	41 kDa	0	0	0	0	6	6
79	Galactose-1-phosphate uridylyltransferase OS=Saccharomyces cerevisiae (strain ATCC 204508 / S288c) OX=559292 GN=GAL7 PE=1 SV=4	P08431	GAL7	42 kDa	37	15	0	0	22	11
108	S-adenosylmethionine synthase 2 OS=Saccharomyces cerevisiae (strain ATCC 204508 / S288c) OX=559292 GN=SAM2 PE=1 SV=3	P19358	SAM2	42 kDa	31	14	0	0	30	14
112	[PIN+] prion protein RNQ1 OS=Saccharomyces cerevisiae (strain ATCC 204508 / S288c) OX=559292 GN=RNQ1 PE=1 SV=2	P25367	RNQ1	43 kDa	29	8	0	0	7	5
226	Sterol 24-C-methyltransferase ERG6 OS=Saccharomyces cerevisiae (strain ATCC 204508 / S288c) OX=559292 GN=ERG6 PE=1 SV=4	P25087	ERG6	43 kDa	15	9	0	0	16	9
296	Translation initiation factor eIF-2B subunit beta OS=Saccharomyces cerevisiae (strain ATCC 204508 / S288c) OX=559292 GN=GCD7 PE=1 SV=1	P32502	GCD7	43 kDa	9	5	0	0	5	3
391	Mitogen-activated protein kinase KSS1 OS=Saccharomyces cerevisiae (strain ATCC 204508 / S288c) OX=559292 GN=KSS1 PE=1 SV=1	P14681	KSS1	43 kDa	5	4	0	0	0	0
426	Large ribosomal subunit protein mL38 OS=Saccharomyces cerevisiae (strain ATCC 204508 / S288c) OX=559292 GN=MRPL35 PE=1 SV=1	Q06678	MRPL35	43 kDa	4	2	0	0	3	2
463	GTPase-interacting component 2 OS=Saccharomyces cerevisiae (strain ATCC 204508 / S288c) OX=559292 GN=GIC2 PE=1 SV=1	Q06648	GIC2	43 kDa	3	2	0	0	0	0
478	Proteasome-interacting protein CIC1 OS=Saccharomyces cerevisiae (strain ATCC 204508 / S288c) OX=559292 GN=CIC1 PE=1 SV=1	P38779	CIC1	43 kDa	3	2	0	0	0	0
631	Partitioning protein REP1 OS=Saccharomyces cerevisiae (strain ATCC 204508 / S288c) OX=559292 GN=REP1 PE=1 SV=1	P03871	REP1	43 kDa	0	0	0	0	3	3
596	Glycerol-3-phosphate dehydrogenase [NAD(+)] 1 OS=Saccharomyces cerevisiae (strain ATCC 204508 / S288c) OX=559292 GN=GPD1 PE=1 SV=4	Q00055	GPD1	43 kDa	0	0	0	0	2	2
228	Actin-related protein 2 OS=Saccharomyces cerevisiae (strain ATCC 204508 / S288c) OX=559292 GN=ARP2 PE=1 SV=1	P32381	ARP2	44 kDa	14	9	0	0	22	11
283	V-type proton ATPase subunit C OS=Saccharomyces cerevisiae (strain ATCC 204508 / S288c) OX=559292 GN=VMA5 PE=1 SV=4	P31412	VMA5	44 kDa	10	7	0	0	20	10
361	Obg-like ATPase 1 OS=Saccharomyces cerevisiae (strain ATCC 204508 / S288c) OX=559292 GN=OLA1 PE=1 SV=1	P38219	OLA1	44 kDa	6	4	0	0	10	6
401	Small ribosomal subunit protein uS2m OS=Saccharomyces cerevisiae (strain ATCC 204508 / S288c) OX=559292 GN=MRP4 PE=1 SV=1	P32902	MRP4	44 kDa	5	4	0	0	0	0
422	FK506-binding protein 4 OS=Saccharomyces cerevisiae (strain ATCC 204508 / S288c) OX=559292 GN=FPR4 PE=1 SV=1	Q06205	FPR4	44 kDa	4	2	0	0	4	2
632	Peroxisomal membrane protein LPX1 OS=Saccharomyces cerevisiae (strain ATCC 204508 / S288c) OX=559292 GN=LPX1 PE=1 SV=1	Q12405	LPX1	44 kDa	0	0	0	0	14	7
530	Antiviral protein SKI8 OS=Saccharomyces cerevisiae (strain ATCC 204508 / S288c) OX=559292 GN=SKI8 PE=1 SV=1	Q02793	SKI8	44 kDa	0	0	0	0	4	2
127	26S proteasome regulatory subunit 8 homolog OS=Saccharomyces cerevisiae (strain ATCC 204508 / S288c) OX=559292 GN=RPT6 PE=1 SV=4	Q01939	RPT6	45 kDa	27	13	0	0	31	16
189	Phosphoglycerate kinase OS=Saccharomyces cerevisiae (strain ATCC 204508 / S288c) OX=559292 GN=PGK1 PE=1 SV=2	P00560	PGK1	45 kDa	19	11	0	0	15	10
232	Flavohemoprotein OS=Saccharomyces cerevisiae (strain ATCC 204508 / S288c) OX=559292 GN=YHB1 PE=1 SV=2	P39676	YHB1	45 kDa	14	8	0	0	10	6
306	Ferrochelatase, mitochondrial OS=Saccharomyces cerevisiae (strain ATCC 204508 / S288c) OX=559292 GN=HEM15 PE=1 SV=1	P16622	HEM15	45 kDa	8	3	0	0	0	0
88	Ornithine aminotransferase OS=Saccharomyces cerevisiae (strain ATCC 204508 / S288c) OX=559292 GN=CAR2 PE=1 SV=2	P07991	CAR2	46 kDa	36	16	0	0	35	17
366	Ran GTPase-activating protein 1 OS=Saccharomyces cerevisiae (strain ATCC 204508 / S288c) OX=559292 GN=RNA1 PE=1 SV=2	P11745	RNA1	46 kDa	6	4	0	0	21	11
405	Alpha-1,2 mannosyltransferase KTR1 OS=Saccharomyces cerevisiae (strain ATCC 204508 / S288c) OX=559292 GN=KTR1 PE=1 SV=1	P27810	KTR1	46 kDa	4	3	0	0	0	0
434	Pyruvate dehydrogenase E1 component subunit alpha, mitochondrial OS=Saccharomyces cerevisiae (strain ATCC 204508 / S288c) OX=559292 GN=PDA1 PE=1 SV=2	P16387	PDA1	46 kDa	4	3	0	0	0	0
662	Ribonucleoside-diphosphate reductase small chain 1 OS=Saccharomyces cerevisiae (strain ATCC 204508 / S288c) OX=559292 GN=RNR2 PE=1 SV=2	P09938	RNR2	46 kDa	0	0	0	0	5	4
133	Enhancer of translation termination 1 OS=Saccharomyces cerevisiae (strain ATCC 204508 / S288c) OX=559292 GN=ETT1 PE=1 SV=1	Q08421	ETT1	47 kDa	26	9	0	0	15	8
201	Cluster of Enolase 2 OS=Saccharomyces cerevisiae (strain ATCC 204508 / S288c) OX=559292 GN=ENO2 PE=1 SV=2 (P00925)	P00925 [2]	ENO2	47 kDa	17	9	0	0	20	11
338	Ribose-phosphate pyrophosphokinase 1 OS=Saccharomyces cerevisiae (strain ATCC 204508 / S288c) OX=559292 GN=PRS1 PE=1 SV=1	P32895	PRS1	47 kDa	7	5	0	0	3	2
475	Peptidyl-prolyl cis-trans isomerase OS=Saccharomyces cerevisiae (strain ATCC 204508 / S288c) OX=559292 GN=FPR3 PE=1 SV=2	P38911	FPR3	47 kDa	3	2	0	0	0	0
580	Elongation factor 1-gamma 2 OS=Saccharomyces cerevisiae (strain ATCC 204508 / S288c) OX=559292 GN=TEF4 PE=1 SV=1	P36008	TEF4	47 kDa	0	0	0	0	13	6
557	Cluster of Isocitrate dehydrogenase [NADP] cytoplasmic OS=Saccharomyces cerevisiae (strain ATCC 204508 / S288c) OX=559292 GN=IDP2 PE=1 SV=2 (P41939)	P41939 [3]	IDP2	47 kDa	0	0	0	0	10	7
695	UBX domain-containing protein 1 OS=Saccharomyces cerevisiae (strain ATCC 204508 / S288c) OX=559292 GN=SHP1 PE=1 SV=1	P34223	SHP1	47 kDa	0	0	0	0	3	3
156	Elongation factor Tu, mitochondrial OS=Saccharomyces cerevisiae (strain ATCC 204508 / S288c) OX=559292 GN=TUF1 PE=1 SV=1	P02992	TUF1	48 kDa	22	11	0	0	22	13
449	ATP-dependent RNA helicase DBP8 OS=Saccharomyces cerevisiae (strain ATCC 204508 / S288c) OX=559292 GN=DBP8 PE=1 SV=1	P38719	DBP8	48 kDa	3	2	0	0	0	0
619	Methionine aminopeptidase 2 OS=Saccharomyces cerevisiae (strain ATCC 204508 / S288c) OX=559292 GN=MAP2 PE=1 SV=4	P38174	MAP2	48 kDa	0	0	0	0	3	2
685	Transcriptional modulator WTM1 OS=Saccharomyces cerevisiae (strain ATCC 204508 / S288c) OX=559292 GN=WTM1 PE=1 SV=1	Q12363	WTM1	48 kDa	0	0	0	0	3	2
235	Mitochondrial import inner membrane translocase subunit TIM44 OS=Saccharomyces cerevisiae (strain ATCC 204508 / S288c) OX=559292 GN=TIM44 PE=1 SV=1	Q01852	TIM44	49 kDa	14	9	0	0	0	0
345	Adenosylhomocysteinase OS=Saccharomyces cerevisiae (strain ATCC 204508 / S288c) OX=559292 GN=SAH1 PE=1 SV=1	P39954	SAH1	49 kDa	6	3	0	0	14	8
420	Eukaryotic peptide chain release factor subunit 1 OS=Saccharomyces cerevisiae (strain ATCC 204508 / S288c) OX=559292 GN=SUP45 PE=1 SV=2	P12385	SUP45	49 kDa	4	3	0	0	15	8
597	Glycerol-3-phosphate dehydrogenase [NAD(+)] 2, mitochondrial OS=Saccharomyces cerevisiae (strain ATCC 204508 / S288c) OX=559292 GN=GPD2 PE=1 SV=2	P41911	GPD2	49 kDa	0	0	0	0	5	4
604	Homocysteine/cysteine synthase OS=Saccharomyces cerevisiae (strain ATCC 204508 / S288c) OX=559292 GN=MET17 PE=1 SV=3	P06106	MET17	49 kDa	0	0	0	0	3	3
620	Mitogen-activated protein kinase HOG1 OS=Saccharomyces cerevisiae (strain ATCC 204508 / S288c) OX=559292 GN=HOG1 PE=1 SV=2	P32485	HOG1	49 kDa	0	0	0	0	2	2
377	ATP-dependent RNA helicase SUB2 OS=Saccharomyces cerevisiae (strain ATCC 204508 / S288c) OX=559292 GN=SUB2 PE=1 SV=1	Q07478	SUB2	50 kDa	5	4	0	0	24	12
404	Actin-related protein 3 OS=Saccharomyces cerevisiae (strain ATCC 204508 / S288c) OX=559292 GN=ARP3 PE=1 SV=1	P47117	ARP3	50 kDa	4	3	0	0	9	5
455	Cytochrome b-c1 complex subunit 1, mitochondrial OS=Saccharomyces cerevisiae (strain ATCC 204508 / S288c) OX=559292 GN=COR1 PE=1 SV=1	P07256	COR1	50 kDa	3	2	0	0	7	6
513	rRNA-processing protein EBP2 OS=Saccharomyces cerevisiae (strain ATCC 204508 / S288c) OX=559292 GN=EBP2 PE=1 SV=1	P36049	EBP2	50 kDa	2	2	0	0	0	0
644	Protein IVY1 OS=Saccharomyces cerevisiae (strain ATCC 204508 / S288c) OX=559292 GN=IVY1 PE=1 SV=1	Q04934	IVY1	50 kDa	0	0	0	0	4	2
543	Calcium/calmodulin-dependent protein kinase II OS=Saccharomyces cerevisiae (strain ATCC 204508 / S288c) OX=559292 GN=CMK2 PE=1 SV=2	P22517	CMK2	50 kDa	0	0	0	0	3	2
80	Medium-chain fatty acid ethyl ester synthase/esterase 2 OS=Saccharomyces cerevisiae (strain ATCC 204508 / S288c) OX=559292 GN=EHT1 PE=1 SV=1	P38295	EHT1	51 kDa	37	18	0	0	25	14
130	Indoleamine 2,3-dioxygenase OS=Saccharomyces cerevisiae (strain ATCC 204508 / S288c) OX=559292 GN=BNA2 PE=1 SV=1	P47125	BNA2	51 kDa	27	12	0	0	18	9
264	Transcriptional regulatory protein UME1 OS=Saccharomyces cerevisiae (strain ATCC 204508 / S288c) OX=559292 GN=UME1 PE=1 SV=1	Q03010	UME1	51 kDa	12	8	0	0	7	4
308	Glycolipid 2-alpha-mannosyltransferase OS=Saccharomyces cerevisiae (strain ATCC 204508 / S288c) OX=559292 GN=KRE2 PE=1 SV=1	P27809	KRE2	51 kDa	8	5	0	0	0	0
334	Protein SLF1 OS=Saccharomyces cerevisiae (strain ATCC 204508 / S288c) OX=559292 GN=SLF1 PE=1 SV=1	Q12034	SLF1	51 kDa	7	5	0	0	2	2
559	Cluster of Protein phosphatase 2C homolog 3 OS=Saccharomyces cerevisiae (strain ATCC 204508 / S288c) OX=559292 GN=PTC3 PE=1 SV=4 (P34221)	P34221 [2]	PTC3	51 kDa	0	0	0	0	4	3
95	26S proteasome regulatory subunit 7 homolog OS=Saccharomyces cerevisiae (strain ATCC 204508 / S288c) OX=559292 GN=RPT1 PE=1 SV=1	P33299	RPT1	52 kDa	33	16	0	0	39	17
465	Kynurenine 3-monooxygenase OS=Saccharomyces cerevisiae (strain ATCC 204508 / S288c) OX=559292 GN=BNA4 PE=1 SV=1	P38169	BNA4	52 kDa	3	3	0	0	9	7
474	Nucleolar protein 12 OS=Saccharomyces cerevisiae (strain ATCC 204508 / S288c) OX=559292 GN=NOP12 PE=1 SV=1	Q08208	NOP12	52 kDa	3	2	0	0	0	0
533	Argininosuccinate lyase OS=Saccharomyces cerevisiae (strain ATCC 204508 / S288c) OX=559292 GN=ARG4 PE=1 SV=2	P04076	ARG4	52 kDa	0	0	0	0	12	8
244	Protein LTV1 OS=Saccharomyces cerevisiae (strain ATCC 204508 / S288c) OX=559292 GN=LTV1 PE=1 SV=2	P34078	LTV1	53 kDa	13	6	0	0	4	3
349	Citrate synthase, mitochondrial OS=Saccharomyces cerevisiae (strain ATCC 204508 / S288c) OX=559292 GN=CIT1 PE=1 SV=2	P00890	CIT1	53 kDa	6	3	0	0	3	2
385	Fumarate hydratase, mitochondrial OS=Saccharomyces cerevisiae (strain ATCC 204508 / S288c) OX=559292 GN=FUM1 PE=1 SV=2	P08417	FUM1	53 kDa	5	3	0	0	10	6
483	Reduced viability upon starvation protein 167 OS=Saccharomyces cerevisiae (strain ATCC 204508 / S288c) OX=559292 GN=RVS167 PE=1 SV=1	P39743	RVS167	53 kDa	3	3	0	0	11	7
413	Ceramide-binding protein SVF1 OS=Saccharomyces cerevisiae (strain ATCC 204508 / S288c) OX=559292 GN=SVF1 PE=1 SV=1	Q05515	SVF1	54 kDa	4	3	0	0	0	0
485	Serine hydroxymethyltransferase, mitochondrial OS=Saccharomyces cerevisiae (strain ATCC 204508 / S288c) OX=559292 GN=SHM1 PE=1 SV=2	P37292	SHM1	54 kDa	3	2	0	0	0	0
493	Adenosylmethionine-8-amino-7-oxononanoate aminotransferase OS=Saccharomyces cerevisiae (strain ATCC 204508 / S288c) OX=559292 GN=BIO3 PE=3 SV=1	P50277	BIO3	54 kDa	2	2	0	0	0	0
494	Cluster of 6-phosphogluconate dehydrogenase, decarboxylating 1 OS=Saccharomyces cerevisiae (strain ATCC 204508 / S288c) OX=559292 GN=GND1 PE=1 SV=1 (P38720)	P38720 [2]	GND1	54 kDa	2	2	0	0	0	0
617	Magnesium-activated aldehyde dehydrogenase, cytosolic OS=Saccharomyces cerevisiae (strain ATCC 204508 / S288c) OX=559292 GN=ALD6 PE=1 SV=4	P54115	ALD6	54 kDa	0	0	0	0	15	10
541	ATP-dependent RNA helicase DBP5 OS=Saccharomyces cerevisiae (strain ATCC 204508 / S288c) OX=559292 GN=DBP5 PE=1 SV=2	P20449	DBP5	54 kDa	0	0	0	0	11	7
702	V-type proton ATPase subunit H OS=Saccharomyces cerevisiae (strain ATCC 204508 / S288c) OX=559292 GN=VMA13 PE=1 SV=1	P41807	VMA13	54 kDa	0	0	0	0	11	6
531	AP-1 complex subunit mu-1-I OS=Saccharomyces cerevisiae (strain ATCC 204508 / S288c) OX=559292 GN=APM1 PE=1 SV=2	Q00776	APM1	54 kDa	0	0	0	0	4	2
249	AP-2 complex subunit mu OS=Saccharomyces cerevisiae (strain ATCC 204508 / S288c) OX=559292 GN=APM4 PE=1 SV=1	Q99186	APM4	55 kDa	12	7	0	0	3	2
313	Hydroxymethylglutaryl-CoA synthase OS=Saccharomyces cerevisiae (strain ATCC 204508 / S288c) OX=559292 GN=ERG13 PE=1 SV=1	P54839	ERG13	55 kDa	8	5	0	0	7	5
352	D-2-hydroxyglutarate--pyruvate transhydrogenase DLD3 OS=Saccharomyces cerevisiae (strain ATCC 204508 / S288c) OX=559292 GN=DLD3 PE=1 SV=1	P39976	DLD3	55 kDa	6	5	0	0	0	0
442	Zinc finger chaperone ZPR1 OS=Saccharomyces cerevisiae (strain ATCC 204508 / S288c) OX=559292 GN=ZPR1 PE=1 SV=1	P53303	ZPR1	55 kDa	4	2	0	0	13	8
423	H/ACA ribonucleoprotein complex subunit CBF5 OS=Saccharomyces cerevisiae (strain ATCC 204508 / S288c) OX=559292 GN=CBF5 PE=1 SV=1	P33322	CBF5	55 kDa	4	2	0	0	5	3
144	UTP--glucose-1-phosphate uridylyltransferase OS=Saccharomyces cerevisiae (strain ATCC 204508 / S288c) OX=559292 GN=UGP1 PE=1 SV=1	P32861	UGP1	56 kDa	25	16	0	0	0	0
204	DnaJ homolog 1, mitochondrial OS=Saccharomyces cerevisiae (strain ATCC 204508 / S288c) OX=559292 GN=MDJ1 PE=1 SV=1	P35191	MDJ1	56 kDa	17	10	0	0	0	0
378	ATP-dependent rRNA helicase RRP3 OS=Saccharomyces cerevisiae (strain ATCC 204508 / S288c) OX=559292 GN=RRP3 PE=1 SV=2	P38712	RRP3	56 kDa	5	3	0	0	2	2
542	BTB/POZ domain-containing protein YLR108C OS=Saccharomyces cerevisiae (strain ATCC 204508 / S288c) OX=559292 GN=YLR108C PE=1 SV=1	Q12259	YLR108C	56 kDa	0	0	0	0	3	2
535	Aromatic/aminoadipate aminotransferase 1 OS=Saccharomyces cerevisiae (strain ATCC 204508 / S288c) OX=559292 GN=ARO8 PE=1 SV=1	P53090	ARO8	56 kDa	0	0	0	0	2	2
259	Protein SDS24 OS=Saccharomyces cerevisiae (strain ATCC 204508 / S288c) OX=559292 GN=SDS24 PE=1 SV=1	P38314	SDS24	57 kDa	12	8	0	0	14	7
274	Anthranilate synthase component 1 OS=Saccharomyces cerevisiae (strain ATCC 204508 / S288c) OX=559292 GN=TRP2 PE=1 SV=4	P00899	TRP2	57 kDa	10	7	0	0	10	6
319	T-complex protein 1 subunit beta OS=Saccharomyces cerevisiae (strain ATCC 204508 / S288c) OX=559292 GN=CCT2 PE=1 SV=1	P39076	CCT2	57 kDa	8	6	0	0	0	0
376	ATP-dependent RNA helicase HAS1 OS=Saccharomyces cerevisiae (strain ATCC 204508 / S288c) OX=559292 GN=HAS1 PE=1 SV=1	Q03532	HAS1	57 kDa	5	3	0	0	0	0
37	Uncharacterized glycosyl hydrolase YBR056W OS=Saccharomyces cerevisiae (strain ATCC 204508 / S288c) OX=559292 GN=YBR056W PE=1 SV=1	P38081	YBR056W	58 kDa	67	29	0	0	0	0
114	Cluster of T-complex protein 1 subunit delta OS=Saccharomyces cerevisiae (strain ATCC 204508 / S288c) OX=559292 GN=CCT4 PE=1 SV=2 (P39078)	P39078 [3]	CCT4	58 kDa	29	15	0	0	24	13
138	Cluster of Galactokinase OS=Saccharomyces cerevisiae (strain ATCC 204508 / S288c) OX=559292 GN=GAL1 PE=1 SV=4 (P04385)	P04385 [2]	GAL1	58 kDa	25	15	0	0	27	14
237	Nuclear GTP-binding protein NUG1 OS=Saccharomyces cerevisiae (strain ATCC 204508 / S288c) OX=559292 GN=NUG1 PE=1 SV=1	P40010	NUG1	58 kDa	14	7	0	0	13	7
432	Protein SDS23 OS=Saccharomyces cerevisiae (strain ATCC 204508 / S288c) OX=559292 GN=SDS23 PE=1 SV=2	P53172	SDS23	58 kDa	4	2	0	0	7	4
594	Glucose-6-phosphate 1-dehydrogenase OS=Saccharomyces cerevisiae (strain ATCC 204508 / S288c) OX=559292 GN=ZWF1 PE=1 SV=4	P11412	ZWF1	58 kDa	0	0	0	0	7	5
124	T-complex protein 1 subunit gamma OS=Saccharomyces cerevisiae (strain ATCC 204508 / S288c) OX=559292 GN=CCT3 PE=1 SV=2	P39077	CCT3	59 kDa	28	17	0	0	23	15
241	ATP-dependent RNA helicase DBP3 OS=Saccharomyces cerevisiae (strain ATCC 204508 / S288c) OX=559292 GN=DBP3 PE=1 SV=2	P20447	DBP3	59 kDa	13	7	0	0	16	10
288	J domain-containing protein APJ1 OS=Saccharomyces cerevisiae (strain ATCC 204508 / S288c) OX=559292 GN=APJ1 PE=1 SV=1	P53940	APJ1	59 kDa	9	6	0	0	0	0
534	Aromatic amino acid aminotransferase 2 OS=Saccharomyces cerevisiae (strain ATCC 204508 / S288c) OX=559292 GN=ARO9 PE=1 SV=3	P38840	ARO9	59 kDa	0	0	0	0	4	3
106	T-complex protein 1 subunit zeta OS=Saccharomyces cerevisiae (strain ATCC 204508 / S288c) OX=559292 GN=CCT6 PE=1 SV=1	P39079	CCT6	60 kDa	32	15	0	0	34	17
191	T-complex protein 1 subunit alpha OS=Saccharomyces cerevisiae (strain ATCC 204508 / S288c) OX=559292 GN=TCP1 PE=1 SV=2	P12612	TCP1	60 kDa	19	11	0	0	19	14
219	T-complex protein 1 subunit eta OS=Saccharomyces cerevisiae (strain ATCC 204508 / S288c) OX=559292 GN=CCT7 PE=1 SV=1	P42943	CCT7	60 kDa	16	10	0	0	19	12
290	Meiotic sister chromatid recombination protein 1 OS=Saccharomyces cerevisiae (strain ATCC 204508 / S288c) OX=559292 GN=MSC1 PE=1 SV=1	Q03104	MSC1	60 kDa	9	6	0	0	0	0
326	Fatty aldehyde dehydrogenase HFD1 OS=Saccharomyces cerevisiae (strain ATCC 204508 / S288c) OX=559292 GN=HFD1 PE=1 SV=1	Q04458	HFD1	60 kDa	7	5	0	0	4	3
505	Membrane protein PTM1 OS=Saccharomyces cerevisiae (strain ATCC 204508 / S288c) OX=559292 GN=PTM1 PE=1 SV=2	P32857	PTM1	60 kDa	2	2	0	0	0	0
386	Glucose-6-phosphate isomerase OS=Saccharomyces cerevisiae (strain ATCC 204508 / S288c) OX=559292 GN=PGI1 PE=1 SV=3	P12709	PGI1	61 kDa	5	2	0	0	7	4
417	Coatomer subunit delta OS=Saccharomyces cerevisiae (strain ATCC 204508 / S288c) OX=559292 GN=RET2 PE=1 SV=3	P43621	RET2	61 kDa	4	2	0	0	4	3
433	Pyruvate decarboxylase isozyme 1 OS=Saccharomyces cerevisiae (strain ATCC 204508 / S288c) OX=559292 GN=PDC1 PE=1 SV=7	P06169	PDC1	61 kDa	4	2	0	0	0	0
489	Transcriptional activator protein UGA3 OS=Saccharomyces cerevisiae (strain ATCC 204508 / S288c) OX=559292 GN=UGA3 PE=1 SV=1	P26370	UGA3	61 kDa	3	2	0	0	8	4
642	Protein BFR2 OS=Saccharomyces cerevisiae (strain ATCC 204508 / S288c) OX=559292 GN=BFR2 PE=1 SV=1	Q06631	BFR2	61 kDa	0	0	0	0	5	4
515	Tyrosine-protein phosphatase CDC14 OS=Saccharomyces cerevisiae (strain ATCC 204508 / S288c) OX=559292 GN=CDC14 PE=1 SV=2	Q00684	CDC14	62 kDa	2	2	0	0	0	0
678	T-complex protein 1 subunit epsilon OS=Saccharomyces cerevisiae (strain ATCC 204508 / S288c) OX=559292 GN=CCT5 PE=1 SV=3	P40413	CCT5	62 kDa	0	0	0	0	5	3
573	Dihydroxyacetone kinase 1 OS=Saccharomyces cerevisiae (strain ATCC 204508 / S288c) OX=559292 GN=DAK1 PE=1 SV=1	P54838	DAK1	62 kDa	0	0	0	0	2	2
173	NAD-dependent histone deacetylase SIR2 OS=Saccharomyces cerevisiae (strain ATCC 204508 / S288c) OX=559292 GN=SIR2 PE=1 SV=1	P06700	SIR2	63 kDa	20	11	0	0	0	0
278	High-affinity hexose transporter HXT7 OS=Saccharomyces cerevisiae (strain ATCC 204508 / S288c) OX=559292 GN=HXT7 PE=1 SV=1	P39004	HXT7	63 kDa	10	5	0	0	0	0
302	Cluster of Low-affinity glucose transporter HXT3 OS=Saccharomyces cerevisiae (strain ATCC 204508 / S288c) OX=559292 GN=HXT3 PE=1 SV=1 (P32466)	P32466 [2]	HXT3	63 kDa	8	5	0	0	0	0
233	Galactose transporter OS=Saccharomyces cerevisiae (strain ATCC 204508 / S288c) OX=559292 GN=GAL2 PE=1 SV=3	P13181	GAL2	64 kDa	14	6	0	0	4	3
282	Threonine dehydratase, mitochondrial OS=Saccharomyces cerevisiae (strain ATCC 204508 / S288c) OX=559292 GN=ILV1 PE=1 SV=2	P00927	ILV1	64 kDa	10	7	0	0	11	8
459	Elongator complex protein 3 OS=Saccharomyces cerevisiae (strain ATCC 204508 / S288c) OX=559292 GN=ELP3 PE=1 SV=1	Q02908	ELP3	64 kDa	3	2	0	0	9	7
75	CTP synthase 1 OS=Saccharomyces cerevisiae (strain ATCC 204508 / S288c) OX=559292 GN=URA7 PE=1 SV=2	P28274	URA7	65 kDa	39	20	0	0	15	9
195	CTP synthase 2 OS=Saccharomyces cerevisiae (strain ATCC 204508 / S288c) OX=559292 GN=URA8 PE=1 SV=4	P38627	URA8	65 kDa	18	7	0	0	20	12
390	Mitochondrial distribution and morphology protein 38 OS=Saccharomyces cerevisiae (strain ATCC 204508 / S288c) OX=559292 GN=MDM38 PE=1 SV=1	Q08179	MDM38	65 kDa	5	3	0	0	7	5
200	Cluster of ATP-dependent RNA helicase DED1 OS=Saccharomyces cerevisiae (strain ATCC 204508 / S288c) OX=559292 GN=DED1 PE=1 SV=2 (P06634)	P06634 [2]	DED1	66 kDa	17	9	0	0	4	3
227	Translation initiation factor eIF-2B subunit gamma OS=Saccharomyces cerevisiae (strain ATCC 204508 / S288c) OX=559292 GN=GCD1 PE=1 SV=3	P09032	GCD1	66 kDa	15	11	0	0	4	4
445	ABC transporter ATP-binding protein ARB1 OS=Saccharomyces cerevisiae (strain ATCC 204508 / S288c) OX=559292 GN=ARB1 PE=1 SV=1	P40024	ARB1	68 kDa	3	2	0	0	17	10
333	Protein KRI1 OS=Saccharomyces cerevisiae (strain ATCC 204508 / S288c) OX=559292 GN=KRI1 PE=1 SV=1	P42846	KRI1	69 kDa	7	5	0	0	32	18
646	Protein TAX4 OS=Saccharomyces cerevisiae (strain ATCC 204508 / S288c) OX=559292 GN=TAX4 PE=1 SV=1	P47030	TAX4	69 kDa	0	0	0	0	5	3
210	Cerevisin OS=Saccharomyces cerevisiae (strain ATCC 204508 / S288c) OX=559292 GN=PRB1 PE=1 SV=1	P09232	PRB1	70 kDa	16	8	0	0	12	7
639	Probable serine/threonine-protein kinase RTK1 OS=Saccharomyces cerevisiae (strain ATCC 204508 / S288c) OX=559292 GN=RTK1 PE=1 SV=1	Q12100	RTK1	70 kDa	0	0	0	0	13	8
441	Translation initiation factor eIF-2B subunit delta OS=Saccharomyces cerevisiae (strain ATCC 204508 / S288c) OX=559292 GN=GCD2 PE=1 SV=1	P12754	GCD2	71 kDa	4	3	0	0	0	0
307	Glycerol-3-phosphate dehydrogenase, mitochondrial OS=Saccharomyces cerevisiae (strain ATCC 204508 / S288c) OX=559292 GN=GUT2 PE=1 SV=2	P32191	GUT2	72 kDa	8	5	0	0	6	4
589	Fimbrin OS=Saccharomyces cerevisiae (strain ATCC 204508 / S288c) OX=559292 GN=SAC6 PE=1 SV=1	P32599	SAC6	72 kDa	0	0	0	0	16	9
238	Nucleolar GTP-binding protein 1 OS=Saccharomyces cerevisiae (strain ATCC 204508 / S288c) OX=559292 GN=NOG1 PE=1 SV=1	Q02892	NOG1	74 kDa	14	9	0	0	0	0
395	Prolyl 3,4-dihydroxylase TPA1 OS=Saccharomyces cerevisiae (strain ATCC 204508 / S288c) OX=559292 GN=TPA1 PE=1 SV=1	P40032	TPA1	74 kDa	5	3	0	0	0	0
462	GTPase-activating protein SAC7 OS=Saccharomyces cerevisiae (strain ATCC 204508 / S288c) OX=559292 GN=SAC7 PE=1 SV=2	P17121	SAC7	74 kDa	3	2	0	0	0	0
687	Transketolase 1 OS=Saccharomyces cerevisiae (strain ATCC 204508 / S288c) OX=559292 GN=TKL1 PE=1 SV=4	P23254	TKL1	74 kDa	0	0	0	0	7	5
199	ATP-dependent RNA helicase MSS116, mitochondrial OS=Saccharomyces cerevisiae (strain ATCC 204508 / S288c) OX=559292 GN=MSS116 PE=1 SV=1	P15424	MSS116	76 kDa	17	11	0	0	3	3
458	E3 ubiquitin-protein ligase MAG2 OS=Saccharomyces cerevisiae (strain ATCC 204508 / S288c) OX=559292 GN=MAG2 PE=1 SV=1	Q06436	MAG2	76 kDa	3	3	0	0	0	0
561	Cluster of Serine/threonine-protein kinase YPK1 OS=Saccharomyces cerevisiae (strain ATCC 204508 / S288c) OX=559292 GN=YPK1 PE=1 SV=2 (P12688)	P12688 [2]	YPK1	76 kDa	0	0	0	0	5	3
170	Cluster of Long-chain-fatty-acid--CoA ligase 4 OS=Saccharomyces cerevisiae (strain ATCC 204508 / S288c) OX=559292 GN=FAA4 PE=1 SV=1 (P47912)	P47912 [2]	FAA4	77 kDa	20	11	0	0	21	12
224	Putative proline--tRNA ligase YHR020W OS=Saccharomyces cerevisiae (strain ATCC 204508 / S288c) OX=559292 GN=YHR020W PE=1 SV=1	P38708	YHR020W	77 kDa	15	11	0	0	8	7
268	NADPH--cytochrome P450 reductase OS=Saccharomyces cerevisiae (strain ATCC 204508 / S288c) OX=559292 GN=NCP1 PE=1 SV=3	P16603	NCP1	77 kDa	11	7	0	0	7	4
383	Eukaryotic peptide chain release factor GTP-binding subunit OS=Saccharomyces cerevisiae (strain ATCC 204508 / S288c) OX=559292 GN=SUP35 PE=1 SV=1	P05453	SUP35	77 kDa	5	3	0	0	6	5
562	Cluster of Serine/threonine-protein phosphatase PP-Z1 OS=Saccharomyces cerevisiae (strain ATCC 204508 / S288c) OX=559292 GN=PPZ1 PE=1 SV=5 (P26570)	P26570 [2]	PPZ1	77 kDa	0	0	0	0	5	3
314	Nucleolar protein 9 OS=Saccharomyces cerevisiae (strain ATCC 204508 / S288c) OX=559292 GN=NOP9 PE=1 SV=1	P47077	NOP9	78 kDa	8	5	0	0	0	0
382	DNA-directed RNA polymerases I, II, and III subunit RPABC5 OS=Saccharomyces cerevisiae (strain ATCC 204508 / S288c) OX=559292 GN=RPB10 PE=1 SV=2	P22139	RPB10	8 kDa	5	2	0	0	3	2
45	Glutamine--fructose-6-phosphate aminotransferase [isomerizing] OS=Saccharomyces cerevisiae (strain ATCC 204508 / S288c) OX=559292 GN=GFA1 PE=1 SV=4	P14742	GFA1	80 kDa	56	21	0	0	38	20
177	Translation initiation factor eIF-2B subunit epsilon OS=Saccharomyces cerevisiae (strain ATCC 204508 / S288c) OX=559292 GN=GCD6 PE=1 SV=1	P32501	GCD6	81 kDa	20	13	0	0	8	6
665	Ribosome biogenesis protein ENP2 OS=Saccharomyces cerevisiae (strain ATCC 204508 / S288c) OX=559292 GN=ENP2 PE=1 SV=2	P48234	ENP2	82 kDa	0	0	0	0	3	2
564	Cluster of Ubiquitin carboxyl-terminal hydrolase 11 OS=Saccharomyces cerevisiae (strain ATCC 204508 / S288c) OX=559292 GN=UBP11 PE=3 SV=1 (P36026)	P36026 [2]	UBP11	83 kDa	0	0	0	0	15	7
701	Vesicular-fusion protein SEC18 OS=Saccharomyces cerevisiae (strain ATCC 204508 / S288c) OX=559292 GN=SEC18 PE=1 SV=2	P18759	SEC18	84 kDa	0	0	0	0	8	5
450	ATP-dependent RNA helicase DRS1 OS=Saccharomyces cerevisiae (strain ATCC 204508 / S288c) OX=559292 GN=DRS1 PE=1 SV=2	P32892	DRS1	85 kDa	3	3	0	0	0	0
371	Topoisomerase 1-associated factor 2 OS=Saccharomyces cerevisiae (strain ATCC 204508 / S288c) OX=559292 GN=TOF2 PE=1 SV=1	Q02208	TOF2	86 kDa	6	4	0	0	0	0
486	Serine/threonine-protein kinase Haspin homolog ALK1 OS=Saccharomyces cerevisiae (strain ATCC 204508 / S288c) OX=559292 GN=ALK1 PE=1 SV=2	P43633	ALK1	86 kDa	3	2	0	0	0	0
258	Phosphatidylinositol 4-phosphate 5-kinase MSS4 OS=Saccharomyces cerevisiae (strain ATCC 204508 / S288c) OX=559292 GN=MSS4 PE=1 SV=2	P38994	MSS4	89 kDa	12	9	0	0	11	7
339	Serine/threonine-protein phosphatase 1 regulatory subunit GAC1 OS=Saccharomyces cerevisiae (strain ATCC 204508 / S288c) OX=559292 GN=GAC1 PE=1 SV=2	P28006	GAC1	89 kDa	7	4	0	0	3	2
698	Uncharacterized protein YGR237C OS=Saccharomyces cerevisiae (strain ATCC 204508 / S288c) OX=559292 GN=YGR237C PE=1 SV=1	P50089	YGR237C	89 kDa	0	0	0	0	50	21
400	Small ribosomal subunit protein eS27A OS=Saccharomyces cerevisiae (strain ATCC 204508 / S288c) OX=559292 GN=RPS27A PE=1 SV=1	P35997 (+1)	RPS27A	9 kDa	5	2	0	0	6	2
499	Heat shock protein 78, mitochondrial OS=Saccharomyces cerevisiae (strain ATCC 204508 / S288c) OX=559292 GN=HSP78 PE=1 SV=2	P33416	HSP78	91 kDa	2	2	0	0	7	5
292	Ribosome biogenesis protein ERB1 OS=Saccharomyces cerevisiae (strain ATCC 204508 / S288c) OX=559292 GN=ERB1 PE=1 SV=1	Q04660	ERB1	92 kDa	9	4	0	0	4	2
431	Protein ROD1 OS=Saccharomyces cerevisiae (strain ATCC 204508 / S288c) OX=559292 GN=ROD1 PE=1 SV=1	Q02805	ROD1	92 kDa	4	3	0	0	0	0
446	AMP deaminase OS=Saccharomyces cerevisiae (strain ATCC 204508 / S288c) OX=559292 GN=AMD1 PE=1 SV=2	P15274	AMD1	93 kDa	3	2	0	0	0	0
484	Ribosome biogenesis ATPase RIX7 OS=Saccharomyces cerevisiae (strain ATCC 204508 / S288c) OX=559292 GN=RIX7 PE=1 SV=1	Q07844	RIX7	93 kDa	3	2	0	0	0	0
583	Eukaryotic translation initiation factor 3 subunit C OS=Saccharomyces cerevisiae (strain ATCC 204508 / S288c) OX=559292 GN=NIP1 PE=1 SV=2	P32497	NIP1	93 kDa	0	0	0	0	4	2
408	AP-1 complex subunit gamma-1 OS=Saccharomyces cerevisiae (strain ATCC 204508 / S288c) OX=559292 GN=APL4 PE=1 SV=1	Q12028	APL4	94 kDa	4	3	0	0	5	4
197	Replication factor C subunit 1 OS=Saccharomyces cerevisiae (strain ATCC 204508 / S288c) OX=559292 GN=RFC1 PE=1 SV=1	P38630	RFC1	95 kDa	18	12	0	0	0	0
675	Suppressor of yeast profilin deletion OS=Saccharomyces cerevisiae (strain ATCC 204508 / S288c) OX=559292 GN=SYP1 PE=1 SV=3	P25623	SYP1	96 kDa	0	0	0	0	4	3
121	mRNA-binding protein PUF3 OS=Saccharomyces cerevisiae (strain ATCC 204508 / S288c) OX=559292 GN=PUF3 PE=1 SV=1	Q07807	PUF3	98 kDa	28	15	0	0	27	16
508	Protein SBE2 OS=Saccharomyces cerevisiae (strain ATCC 204508 / S288c) OX=559292 GN=SBE2 PE=1 SV=2	P42223	SBE2	99 kDa	2	2	0	0	0	0
END OF FILE
